# Supplementary material for: Integrative transcriptomic and metabolomic analysis of D-leaf of seven pineapple varieties differing in N-P-K% contents
Source: BMC Plant Biol. 2021 Nov 22;21:550. doi: 10.1186/s12870-021-03291-0 (PMC8607640; doi:10.1186/s12870-021-03291-0)
Supplement: Supplementary file 2 — Additional file 2. [file 12870_2021_3291_MOESM2_ESM.xlsx]

## Sheet: Supplementary Table 1
Supplementary Table 1. Statistics of sequencing output of D-leaves of studied longan varieties.
Sample	Raw Reads	Clean Reads	Clean Base(G)	Error Rate(%)	Q20(%)	Q30(%)	GC Content(%)		Sample	Total Reads	Reads mapped	Unique mapped	Multi mapped	Read1 mapped	Read2 mapped	'+' mapped	'-' mapped
CP1	48669210	46077454	6.91	0.03	97.97	94.14	50.96		CP1	46077454	42136581(91.45%)	40295239(87.45%)	2307323(4.00%)	20188710(43.81%)	20106529(43.64%)	20128912(43.68%)	20166327(43.77%)
CP2	48624178	46114166	6.92	0.03	98	94.23	51.19		CP2	46114166	42213171(91.54%)	40351240(87.50%)	2344855(4.04%)	20205062(43.82%)	20146178(43.69%)	20160606(43.72%)	20190634(43.78%)
CP3	51758662	48743326	7.31	0.02	98.02	94.23	51.11		CP3	48743326	44057359(90.39%)	42140450(86.45%)	2395831(3.93%)	21100530(43.29%)	21039920(43.16%)	21041533(43.17%)	21098917(43.29%)
MD-2-1	57051812	53734120	8.06	0.03	97.93	94.06	51.12		MD-2-1	53734120	49257524(91.67%)	46926002(87.33%)	2968301(4.34%)	23511111(43.75%)	23414891(43.58%)	23495197(43.72%)	23430805(43.61%)
MD-2-2	51164042	48388082	7.26	0.02	98	94.28	51.05		MD-2-2	48388082	44432666(91.83%)	42324460(87.47%)	2701292(4.36%)	21185530(43.78%)	21138930(43.69%)	21196789(43.81%)	21127671(43.66%)
MD-2-3	52631234	49860782	7.48	0.03	97.98	94.18	50.79		MD-2-3	49860782	45731097(91.72%)	43572107(87.39%)	2761422(4.33%)	21821390(43.76%)	21750717(43.62%)	21812368(43.75%)	21759739(43.64%)
SC1	49323198	46886018	7.03	0.03	97.89	94.02	50.66		SC1	46886018	42529028(90.71%)	40555046(86.50%)	2548961(4.21%)	20317266(43.33%)	20237780(43.16%)	20281507(43.26%)	20273539(43.24%)
SC2	48714264	46292640	6.94	0.03	97.99	94.21	50.74		SC2	46292640	42451852(91.70%)	40537387(87.57%)	2394660(4.14%)	20296800(43.84%)	20240587(43.72%)	20284723(43.82%)	20252664(43.75%)
SC3	62763288	59668324	8.95	0.02	97.99	94.31	50.19		SC3	59668324	54427547(91.22%)	51893671(86.97%)	3210030(4.25%)	25964220(43.51%)	25929451(43.46%)	25948463(43.49%)	25945208(43.48%)
TN17-1	48101816	46109818	6.92	0.03	97.96	94.13	50.74		TN17-1	46109818	41400776(89.79%)	39571241(85.82%)	2293015(3.97%)	19834886(43.02%)	19736355(42.80%)	19796136(42.93%)	19775105(42.89%)
TN17-2	55140030	53132254	7.97	0.03	97.71	93.45	50.66		TN17-2	53132254	48354131(91.01%)	46147559(86.85%)	2819242(4.15%)	23162829(43.59%)	22984730(43.26%)	23090504(43.46%)	23057055(43.40%)
TN17-3	60407488	57882584	8.68	0.03	97.98	94.18	50.36		TN17-3	57882584	52111205(90.03%)	49707412(85.88%)	3050407(4.15%)	24907882(43.03%)	24799530(42.84%)	24867577(42.96%)	24839835(42.91%)
TN21-1	59160880	55903310	8.39	0.03	97.87	93.92	50.57		TN21-1	55903310	51306546(91.78%)	49113394(87.85%)	2777488(3.92%)	24614448(44.03%)	24498946(43.82%)	24547558(43.91%)	24565836(43.94%)
TN21-2	47710688	45463278	6.82	0.03	97.86	93.94	49.14		TN21-2	45463278	41696691(91.72%)	39941652(87.85%)	2257178(3.86%)	20012684(44.02%)	19928968(43.84%)	19916606(43.81%)	20025046(44.05%)
TN21-3	46946894	44828608	6.72	0.03	97.99	94.23	50.83		TN21-3	44828608	41480968(92.53%)	39706986(88.58%)	2227565(3.96%)	19881786(44.35%)	19825200(44.22%)	19846343(44.27%)	19860643(44.30%)
TN23-1	83790676	80088936	12.01	0.03	97.95	94.19	50.65		TN23-1	80088936	73734947(92.07%)	70252042(87.72%)	4448347(4.35%)	35192348(43.94%)	35059694(43.78%)	35067721(43.79%)	35184321(43.93%)
TN23-2	65203802	62947744	9.44	0.03	97.83	93.89	50.94		TN23-2	62947744	58019304(92.17%)	55304358(87.86%)	3526744(4.31%)	27702999(44.01%)	27601359(43.85%)	27633066(43.90%)	27671292(43.96%)
TN23-3	77717508	74545444	11.18	0.03	97.92	94.12	50.88		TN23-3	74545444	68579898(92.00%)	65363198(87.68%)	4124426(4.32%)	32741990(43.92%)	32621208(43.76%)	32630180(43.77%)	32733018(43.91%)
TN4-1	58908584	56193022	8.43	0.03	97.97	94.12	50.59		TN4-1	56193022	52091755(92.70%)	49817304(88.65%)	2879289(4.05%)	24949099(44.40%)	24868205(44.25%)	24924729(44.36%)	24892575(44.30%)
TN4-2	58969704	56500352	8.48	0.03	97.9	94	50.64		TN4-2	56500352	52072837(92.16%)	49763149(88.08%)	2898157(4.09%)	24944839(44.15%)	24818310(43.93%)	24896627(44.06%)	24866522(44.01%)
TN4-3	50585646	47975374	7.2	0.03	97.96	94.17	51.27		TN4-3	47975374	44294471(92.33%)	42362797(88.30%)	2408831(4.03%)	21218618(44.23%)	21144179(44.07%)	21189742(44.17%)	21173055(44.13%)
		5.36826e+07

## Sheet: Supplementary Table 2
Supplementary Table 2. List of differentially expressed genes in D-leaves of studied pineapple varieties.
ID	MD-2	CP1	SC1	TN17	TN4	TN21	TN23	KEGG
gene-LOC109703460	8.60667	3.33	9.43333	6.53	3.82333	6.46333	8.31333	methionyl-tRNA synthetase	EC:6.1.1.10]
gene-LOC109703461	7.37667	21.5733	5.04	12.44	15.5167	13.9533	9.35667	protein SPIRAL1 and related proteins
gene-LOC109703462	49.3767	66.6367	42.83	47.1567	52.7433	73.1967	49.8633	transcription factor ILR3-like isoform X1
gene-LOC109703463	4.44333	4.68667	11.3067	4.4	3.68333	3.16667	5.7	auxin response factor
gene-LOC109703465	11.1067	33.8	15.2333	15.3367	18.6733	17.2233	16	phospholipase D1/2	EC:3.1.4.4]
gene-LOC109703468	15.6	12.43	22.2633	13.7667	14.1467	9.16	12.5433	succinyl-CoA synthetase alpha subunit	EC:6.2.1.4 6.2.1.5]
gene-LOC109703469	53.37	36.6167	85.4867	37.3033	23.11	30.39	18.1333	polyamine oxidase	EC:1.5.3.17 1.5.3.-]
gene-LOC109703470	13.4333	13.2433	21.45	17.1	11.24	9.04667	20.3667	cytochrome b5
gene-LOC109703471	36.19	22.2967	44.3233	45.6367	31.5533	25.32	30.54	acetyl-CoA carboxylase carboxyl transferase subunit alpha	EC:6.4.1.2 2.1.3.15]
gene-LOC109703472	41.8467	60.8	29.63	41.03	50.11	50.3667	31.18	oligosaccharyltransferase complex subunit alpha (ribophorin I)
gene-LOC109703474	72.4133	59.46	122.497	62.69	57.5867	74.2133	58.45	MFS transporter, ACS family, solute carrier family 17 (sodium-dependent inorganic phosphate cotransporter), other
gene-LOC109703475	0.676667	0.246667	1.56333	0.763333	0.276667	0.28	0.316667	magnesium transporter
gene-LOC109703476	9.14333	7.78	9.99667	12.0967	5.47667	8.32	6.86	sn1-specific diacylglycerol lipase	EC:3.1.1.-]
gene-LOC109703477	33.9567	24.8767	51.2933	33.2033	40.0467	14.5133	12.46	peptidylprolyl isomerase	EC:5.2.1.8]
gene-LOC109703479	127.06	189.943	115.517	129.5	169.26	196.433	81.4467	pyruvate kinase	EC:2.7.1.40]
gene-LOC109703484	0.0133333	0.316667	0.02	0.47	0.756667	0.146667	0.836667	interleukin-1 receptor-associated kinase 4	EC:2.7.11.1]
gene-LOC109703485	1.12333	1.24667	1.78667	1.96333	3.21	0.92	2.55	vacuolar protein 8
gene-LOC109703487	20.6467	11.3867	26.2067	17.8033	17.9633	15.38	9.64667	N-alpha-acetyltransferase 44480	EC:2.3.1.255]
gene-LOC109703490	7.1	3.47667	8.23	7.49333	6.09667	3.8	6.54667	mitogen-activated protein kinase kinase kinase 13	EC:2.7.11.25]
gene-LOC109703491	15.12	28.4867	15.0267	16.18	23.4467	17.6033	13.5133	coatomer subunit delta
gene-LOC109703493	8.88	6.36667	13.8867	8.63333	8.01667	4.76333	7.44333	1-phosphatidylinositol-4-phosphate 5-kinase	EC:2.7.1.68]
gene-LOC109703494	23.3367	62.5533	33.1833	24.4433	25.4433	42.93	11.7067	omega-6 fatty acid desaturase / acyl-lipid omega-6 desaturase (Delta-12 desaturase)	EC:1.14.19.6 1.14.19.22]
gene-LOC109703496	14.3867	5.84667	8.48	9.84	11.9367	4.17667	3.50333	uncharacterized protein LOC109703496 isoform X1
gene-LOC109703497	182.667	149.15	121.65	169.4	159.87	276.327	87.2867	aquaporin PIP
gene-LOC109703499	13.8833	10.0967	19.7333	12.72	14.83	12.3267	7.51667	dynein light chain LC8-type
gene-LOC109703500	3.08667	8.54333	2.9	3.43333	5.13	2.53667	1.1	trehalose 6-phosphate synthase/phosphatase	EC:2.4.1.15 3.1.3.12]
gene-LOC109703501	56.1067	79.9533	73.7233	66.7967	77.7867	71.2967	98.6033	RNA polymerase-associated protein CTR9
gene-LOC109703502	10.7033	16.07	9.53333	8.94	12.53	17.6733	10.1533	E3 ubiquitin-protein ligase RNF115/126	EC:2.3.2.27]
gene-LOC109703507	8.58667	11.0633	5.89	7.27333	11.1333	5.69667	5.56	uncharacterized protein LOC109703507
gene-LOC109703512	0.0566667	0.0166667	0.08	0.0966667	0.116667	1.15667	0.05	platelet-activating factor acetylhydrolase	EC:3.1.1.47]
gene-LOC109703514	146.547	94.4467	87.56	119.823	108.19	147.377	101.79	D-lactate dehydratase	EC:4.2.1.130]
gene-LOC109703515	83.3267	409.65	27.24	215.367	183.967	497.177	121.447	oxalate---CoA ligase	EC:6.2.1.8]
gene-LOC109703516	1.49	1.50333	1.12333	1.51667	0.843333	8.02333	2.67667	--
gene-LOC109703517	6.18	9.59333	13.2867	9.41667	7.37667	17.7367	3.03	E3 ubiquitin-protein ligase RFWD2	EC:2.3.2.27]
gene-LOC109703518	3.00333	2.58333	5.04667	3.31	3.46	5.30667	3.33	cleavage and polyadenylation specificity factor subunit 5
gene-LOC109703520	26.09	59.9633	32.95	31.9333	33.52	62.8667	32.4167	ribonucleases P/MRP protein subunit RPP25	EC:3.1.26.5]
gene-LOC109703522	34.6	12.07	43.1033	30.79	21.2367	12.62	23.57	aarF domain-containing kinase
gene-LOC109703523	0.82	0.333333	0.293333	0.723333	0.726667	0.5	0.106667	26S proteasome regulatory subunit T3
gene-LOC109703525	15.05	7.14	18.3933	11.0333	11.22	12.25	10.8333	YggT family protein
gene-LOC109703527	13.26	8.60667	13.2933	12.01	12.4033	5.81667	8.06333	cleavage and polyadenylation specificity factor subunit 2
gene-LOC109703528	15.5867	36.82	19.1167	20.4867	21.9367	34.1033	18.2067	splicing factor U2AF 65 kDa subunit
gene-LOC109703529	3.51667	2.10667	3.23333	2.74	1.69333	2.42333	2.45667	solute carrier family 23 (nucleobase transporter), member 44198
gene-LOC109703530	1.32333	0.77	2.35333	1.66	0.81	0.536667	1.46667	beta-mannan synthase	EC:2.4.1.32]
gene-LOC109703531	1.96667	0.64	3.76	1.56	0.826667	0.813333	0.88	cell division protease FtsH	EC:3.4.24.-]
gene-LOC109703532	1843.91	1630.44	916.833	1737.06	2010.29	1968.16	2800.52	plastocyanin
gene-LOC109703538	1.06	1.12667	1.98333	1.43333	0.863333	0.656667	0.873333	beta-mannan synthase	EC:2.4.1.32]
gene-LOC109703541	0.0533333	1.63	0.0366667	0.12	1.77667	0.0233333	0.0233333	chaperonin GroEL
gene-LOC109703543	1.28	3.34333	1.19333	0.37	0.343333	1.66667	0.163333	two-component response regulator ARR-A family
gene-LOC109703545	0.386667	1.18333	1.17667	0.84	0.496667	0.77	1.69333	shugoshin-1-like isoform X1
gene-LOC109703546	1	0.553333	1.32	1.08333	0.736667	0.31	0.796667	--
gene-LOC109703550	1.86333	1.47333	1.22333	1.18	1.37	0.826667	1.08333	protein brassinosteroid insensitive 1	EC:2.7.10.1 2.7.11.1]
gene-LOC109703553	1.43333	1.48	2.12333	0.86	1.10667	3.27	1.12333	U11/U12 small nuclear ribonucleoprotein 31 kDa protein
gene-LOC109703556	15.8833	41.09	23.9933	31.1233	40.6433	24.76	46.9133	beta-amylase	EC:3.2.1.2]
gene-LOC109703557	107.39	162.663	82.99	102.687	140.7	224.363	73.99	large subunit ribosomal protein L21e
gene-LOC109703558	1.33	2.33667	3.56	1.70667	3.11	4.18	2.11333	--
gene-LOC109703560	2.6	0.766667	1.37	0	0.543333	0	0	ethylene-1,4-beta-xylanase	EC:3.2.1.8]
gene-LOC109703561	1.80667	0.193333	2.49	0.38	0.313333	0.276667	0.286667	protein phosphatase PTC1	EC:3.1.3.16]
gene-LOC109703563	2.31	3.8	1.63667	2.44	2.98333	4.83667	3.29	paired mesoderm homeobox protein 2A-like
gene-LOC109703564	0.573333	3.15333	0.75	1.08333	1.84667	1.92667	0.966667	OPC-8:0 CoA ligase 1	EC:6.2.1.-]
gene-LOC109703565	10.8467	17.2333	9.88333	12.07	13.0267	33.3167	17.0167	auxin-responsive protein IAA
gene-LOC109703566	76.99	105.56	95.1667	84.67	95.9833	163.4	109.38	15-cis-phytoene/all-trans-phytoene synthase	EC:2.5.1.32 2.5.1.99]
gene-LOC109703567	14.1967	69.55	9.91333	19.7367	65.0033	49.25	47.01	aarF domain-containing kinase
gene-LOC109703569	5.41333	8.94	5.46	6.08333	7.68	9.90333	7.60667	bromodomain-containing protein 9
gene-LOC109703571	10.8833	1.98	18.7667	3.22	2.3	2.98667	3.18	inorganic pyrophosphatase	EC:3.6.1.1]
gene-LOC109703572	0.6	1.87333	1.90333	1.4	0.206667	0.31	0.196667	uncharacterized protein At1g76070-like
gene-LOC109703574	0.0933333	0	0.1	0.04	0.0766667	0.166667	0.0233333	SAUR family protein
gene-LOC109703575	1.07	0.43	1.43667	1.61333	0.783333	0.48	0.5	CLIP-associating protein 44198
gene-LOC109703576	11.44	21.1433	9.80333	14.1133	14.3367	20.3667	14.88	phytochrome-interacting factor 4
gene-LOC109703577	0.14	0.0333333	0.3	1.08667	0.136667	0.873333	0.21	--
gene-LOC109703578	0.0533333	3.54667	0.0466667	0.02	8.21333	0.0966667	3.38333	NLR family CARD domain-containing protein 3
gene-LOC109703579	3.48667	28.1467	0.793333	3.29667	20.8333	7.79	0.523333	ferric-chelate reductase	EC:1.16.1.7]
gene-LOC109703581	33.4833	20.2367	54.8833	25.79	27.1733	20.1667	29.81	aspartyl-tRNA(Asn)/glutamyl-tRNA(Gln) amidotransferase subunit B	EC:6.3.5.6 6.3.5.7]
gene-LOC109703582	13.02	10.8067	14.0633	20.1833	12.3333	9.61	14.9367	uncharacterized protein LOC109703582 isoform X1
gene-LOC109703586	23.6233	135.99	8.29667	17.5967	85.5467	32.6933	14.8133	basic endochitinase B	EC:3.2.1.14]
gene-LOC109703591	265.787	212.437	106.243	198.023	281.457	175.127	135.513	BAHD acyltransferase	EC:2.3.1.-]
gene-LOC109703594	136.523	121.523	52.17	142.627	124.34	164.99	178.223	1-phosphatidylinositol phosphodiesterase	EC:4.6.1.13]
gene-LOC109703595	0.49	0.323333	0.106667	0.44	0.2	0.66	0.3	uncharacterized protein LOC109703595
gene-LOC109703596	0.966667	3.61333	1.08667	0.636667	0.433333	4.61333	1.87667	collagen, type III, alpha
gene-LOC109703597	3.59667	7.10333	2.76	5.48667	7.50667	11.38	6.60667	uncharacterized protein LOC109703597
gene-LOC109703598	4.41333	2.6	1.37333	0.673333	2.90667	0.49	0.256667	EIX receptor 44198
gene-LOC109703599	16.2733	2.90667	2.99	0.52	3.65333	0.193333	0.236667	leucine-rich repeat protein SHOC2
gene-LOC109703600	256.75	219.63	300.047	248.353	204.287	229.943	339.76	ATP-binding cassette, subfamily F, member 2
gene-LOC109703601	29.6233	16.3	39.14	27.2967	27.6733	24.7533	27.27	histidyl-tRNA synthetase	EC:6.1.1.21]
gene-LOC109703604	2.36333	1.23667	4.88667	2.52	1.87333	0.88	0.683333	interleukin-1 receptor-associated kinase 4	EC:2.7.11.1]
gene-LOC109703605	14.17	8.31333	24.3167	11.4767	10.43	12.14	13.9067	uncharacterized protein LOC109703605 isoform X1
gene-LOC109703606	2.71	1.09667	4.43	3.31	3.43333	1.09333	3.28667	glutamate receptor, ionotropic, plant
gene-LOC109703608	118.78	170.093	105.877	132.303	139.93	286.063	108.51	cytochrome c oxidase subunit 6b
gene-LOC109703609	1.54333	0.716667	2.4	1.62	0.643333	1.05	1.64333	interleukin-1 receptor-associated kinase 4	EC:2.7.11.1]
gene-LOC109703610	7.68667	10.79	6.19667	5.08667	11.74	6.96	6.38667	isoflavone 7-O-glucoside-6''-O-malonyltransferase	EC:2.3.1.115]
gene-LOC109703613	7.99667	9.07333	2.38	8.87	14.6833	5.65	10.9633	integrin-linked kinase-associated serine/threonine phosphatase 2C	EC:3.1.3.16]
gene-LOC109703614	13.9467	9.22333	23.92	11.79	9.31	7.55333	10.1333	leucine-rich PPR motif-containing protein, mitochondrial
gene-LOC109703618	2.90667	2.23667	1.08667	0.243333	1.81667	0.283333	0.203333	EIX receptor 44198
gene-LOC109703625	2.25	4.74667	1.48667	2.53667	2.53	4.25	3.13	kinesin family member 11
gene-LOC109703629	53.7533	5.06667	401.423	43.14	7.91	5.21333	2.44667	ferredoxin
gene-LOC109703634	0.0866667	0	0.0466667	0.27	0.02	0	0	--
gene-LOC109703635	6.75667	37.3867	3.76333	8.42333	16.9167	17.9833	7.00333	interleukin-1 receptor-associated kinase 4	EC:2.7.11.1]
gene-LOC109703636	0.07	1.66	0.106667	1.62	4.11333	0.303333	0.73	thiamine phosphate phosphatase / amino-HMP aminohydrolase	EC:3.1.3.100 3.5.99.-]
gene-LOC109703638	5.38667	9.61333	7.82	7.27667	8.90667	12.8367	7.31	alpha-mannosidase	EC:3.2.1.24]
gene-LOC109703643	72.21	113.383	65.02	85.3867	90.8567	127.887	102.513	uncharacterized protein LOC109703643
gene-LOC109703644	82.8633	109.673	66.0233	85.1567	91.7	149.56	56.7	large subunit ribosomal protein L18Ae
gene-LOC109703645	0.41	0.96	0.47	1.05333	0.263333	0.773333	0.17	OPC-8:0 CoA ligase 1	EC:6.2.1.-]
gene-LOC109703646	7.60333	10.62	3.59333	6.18	12.0833	5.39	1.91667	Rab9 effector protein with kelch motifs
gene-LOC109703648	8.43667	4.67333	7.74667	9.04667	8.76333	3.68667	7.42667	solute carrier family 44 (choline transporter-like protein), member 38387
gene-LOC109703649	1.95	17.7133	1.56	2.19	8.63	11.5533	1.73333	saccharopepsin	EC:3.4.23.25]
gene-LOC109703653	6.74	1.99	11.2133	1.54667	7.22333	2.10667	5.83333	BR-signaling kinase	EC:2.7.11.1]
gene-LOC109703654	14.6367	11.0333	14.7967	14.7133	9.04333	18.3967	6.97	uncharacterized protein LOC109703654
gene-LOC109703655	0.0466667	0.11	0.0533333	0.04	0.166667	0.42	0.0433333	uncharacterized protein LOC109703655
gene-LOC109703656	10.3567	4.95667	12.86	8.57333	6.99	8.09	7.26	ALA-interacting subunit 3-like
gene-LOC109703659	1.27	2.89667	1.09667	0.996667	0.483333	5.99333	0.406667	UTP--glucose-1-phosphate uridylyltransferase	EC:2.7.7.9]
gene-LOC109703660	4.47333	3.18	7.37667	5.09	2.80667	4.52667	6.13	rhamnogalacturonan I rhamnosyltransferase	EC:2.4.1.351]
gene-LOC109703662	48.7233	52.5767	36.3433	57.6333	69.2467	67.8933	60.0167	uncharacterized protein LOC109703662
gene-LOC109703663	8.73333	5.34	12.4933	6.26333	5.12667	5.66333	3.99	ADP-ribose/FAD diphosphatase	EC:3.6.1.13 3.6.1.18]
gene-LOC109703665	8.90667	3.18667	8.23333	6.93333	11.8067	1.96333	4.19333	tRNA guanosine-2'-O-methyltransferase	EC:2.1.1.34]
gene-LOC109703666	1.38	4.39333	0.563333	1	4.66333	2.07	0.986667	--
gene-LOC109703668	6.69667	7.48	4.6	6.31333	13.1567	3.49	3.78	tRNA guanosine-2'-O-methyltransferase	EC:2.1.1.34]
gene-LOC109703670	44.6667	12.2667	88.4433	24.53	25.05	37.0167	38.1	superoxide dismutase, Cu-Zn family	EC:1.15.1.1]
gene-LOC109703672	18.9367	10.23	28.1933	18.8367	14.6067	7.50333	16.4033	DNA polymerase I	EC:2.7.7.7]
gene-LOC109703673	0.1	0.0166667	0.223333	0.0133333	0.0266667	0.0266667	0.0466667	fanconi anemia group J protein	EC:3.6.4.12]
gene-LOC109703674	2.39667	0.343333	3.83333	1.10333	0.683333	0.9	0.626667	serine/threonine-protein kinase SRPK3	EC:2.7.11.1]
gene-LOC109703675	3.43333	2.59667	3.76333	5.85333	3.16	0.79	2.08	LRR receptor-like serine/threonine-protein kinase FLS2	EC:2.7.11.1]
gene-LOC109703678	0.15	0.0466667	0.13	0.0866667	0.01	0	0.03	uncharacterized protein LOC109703678
gene-LOC109703679	1.03	0.36	2.33	1.07333	0.543333	0.48	0.413333	uncharacterized protein LOC109703679
gene-LOC109703680	0.176667	0.0266667	0.21	0.0533333	0.0433333	0.03	0.0166667	uncharacterized protein LOC109703680
gene-LOC109703682	0.23	0.12	0.35	0.223333	0.1	0.16	0.1	uncharacterized protein LOC109703682
gene-LOC109703685	1.61667	3.10667	0.583333	0.846667	1.50333	0.416667	0.143333	estrogen receptor-binding fragment-associated gene 9 protein
gene-LOC109703686	10.0333	27.1933	14.0033	8.85333	19.21	17.6533	5.73667	phosphomannomutase	EC:5.4.2.8]
gene-LOC109703690	0.656667	0.453333	0.37	0.693333	0.73	0.233333	0.73	putative homogalacturonan methyltransferase	EC:2.1.1.-]
gene-LOC109703691	0.0733333	0.3	0.0366667	0.0233333	0	0.203333	0.0733333	interleukin-1 receptor-associated kinase 4	EC:2.7.11.1]
gene-LOC109703692	1.53333	1.62	2.94667	1.51333	1.15	0.81	1.38667	conserved oligomeric Golgi complex subunit 4
gene-LOC109703693	1.13333	2.66	0.97	1.11	2.92667	1.39333	1.01	--
gene-LOC109703695	4.12	0.816667	5.80667	3.01667	1.97	1.53333	1.00667	solute carrier family 36 (proton-coupled amino acid transporter)
gene-LOC109703698	0.296667	0.0333333	0.713333	0.17	0.0533333	0.00666667	0.05	26S proteasome regulatory subunit N10
gene-LOC109703699	4.03	1.41667	5.66	3.08333	2.31667	1.65333	1.87	leucine-rich PPR motif-containing protein, mitochondrial
gene-LOC109703701	0.413333	0.136667	0.34	0.563333	0.233333	0.193333	0.746667	DNA repair protein RAD7
gene-LOC109703704	37.0333	38.5167	15.7467	20.1833	38.5067	41.3833	5.30333	--
gene-LOC109703706	0.163333	0.02	0.26	0.1	0.0233333	0.116667	0.1	uncharacterized protein LOC109703706
gene-LOC109703707	0.106667	0.0933333	0.0366667	0.0766667	0.03	0.0933333	0.23	tubulin alpha
gene-LOC109703716	8.32333	14.2	6.03333	7.83333	20.5733	6.9	9.26333	protein glucosyltransferase	EC:2.4.1.-]
gene-LOC109703717	0.09	0.0466667	0.253333	0.113333	0.0866667	0.0166667	0.0966667	interleukin-1 receptor-associated kinase 4	EC:2.7.11.1]
gene-LOC109703719	0.01	0.1	0.00333333	0.613333	1.44667	0.34	0.25	DNA-directed RNA polymerase III subunit RPC2	EC:2.7.7.6]
gene-LOC109703720	0.486667	0.396667	0.1	0.296667	0.413333	0.38	0.143333	EIX receptor 44198
gene-LOC109703722	3.84	6.32667	3.27333	3.59	7.21333	3.49667	4.85333	transcription factor TCP21 (protein CCA1 HIKING EXPEDITION)
gene-LOC109703723	10.6267	3.74667	12.9767	8.33	8.62333	3.64667	11.7267	uncharacterized protein LOC109703723
gene-LOC109703725	12.29	6.83667	22.09	11.1	9.56	7.37333	16.2633	DNA mismatch repair protein MutS2
gene-LOC109703727	0	0.03	0	0.756667	0.0133333	0.0166667	0.0633333	putative protein TPRXL
gene-LOC109703728	0.02	0.0733333	0.06	0.73	0.01	0.00333333	0.05	CRISPR-associated protein Cas5t
gene-LOC109703729	0	0	0	0.216667	0	0	0	transcription factor MYB, plant
gene-LOC109703731	0.00666667	0.01	0.03	0.01	0.0166667	0.0466667	0	interleukin-1 receptor-associated kinase 4	EC:2.7.11.1]
gene-LOC109703734	9.31333	3.49333	10.6033	6.96	4.61333	2.72667	2.35667	structural maintenance of chromosome 1
gene-LOC109703740	126.39	271.33	90.1067	135.58	197.267	656.207	207.057	protein PROTON GRADIENT REGULATION 5, chloroplastic
gene-LOC109703742	2.98667	1.38667	3	3.26	1.37	3.00667	2.28667	cyclin-dependent kinase inhibitor 4-like, partial
gene-LOC109703745	0.0933333	0.0533333	0.226667	0.0666667	0.0266667	0.14	0.0166667	--
gene-LOC109703750	5.92667	6.38	7.70667	5.32667	6.38667	2.92667	6.60333	protein-tyrosine sulfotransferase	EC:2.8.2.20]
gene-LOC109703756	113.29	295.82	95.01	279.94	223.333	187.863	292.327	phototropin	EC:2.7.11.1]
gene-LOC109703759	5.29333	0.0766667	6.19	0.19	0	0	0.05	--
gene-LOC109703765	1.79	0.536667	1.89333	1.51	1.12333	1.22667	3.76	--
gene-LOC109703768	11.34	0.76	7.95333	1.1	5.44	0.753333	1.1	26S proteasome regulatory subunit N1
gene-LOC109703769	1.20333	0.123333	1.83333	0.0566667	0.763333	0.0633333	0.0633333	--
gene-LOC109703770	6.25333	0.563333	8.96667	0.65	3.84667	0.303333	0.3	protein FAM136A-like
gene-LOC109703772	18.52	99.26	9.41	38.3967	78.0767	26.0667	3.77	mitochondrial chaperone BCS1
gene-LOC109703773	13.36	38.25	10.7167	33.6033	39.9533	19.1533	2.55	mitochondrial chaperone BCS1
gene-LOC109703774	0.1	0.01	0.0633333	0	0	0	0.00666667	interleukin-1 receptor-associated kinase 4	EC:2.7.11.1]
gene-LOC109703777	7.29333	4.28	5.67	8.17333	2.87333	3.62	4.53667	exportin-1
gene-LOC109703778	0.863333	0.576667	0.773333	0.75	0.366667	0.8	0.326667	heat shock 70kDa protein 4
gene-LOC109703787	0.00333333	0.03	0	0.03	0.0133333	0.0833333	0.136667	structure-specific endonuclease subunit SLX1	EC:3.6.1.-]
gene-LOC109703789	0	0	0	0.26	0.0233333	0.0566667	0.473333	--
gene-LOC109703790	0.233333	0.266667	0.213333	0.176667	0.173333	0.83	1.10333	structure-specific endonuclease subunit SLX1	EC:3.6.1.-]
gene-LOC109703791	8.44333	21.4667	8.12333	16.2767	10.18	11.18	6.5	nucleobase:cation symporter-1, NCS1 family
gene-LOC109703792	4.49	16.4967	3.47667	2.99667	15.96	5.17	0	serine/threonine-protein phosphatase 2A regulatory subunit B'
gene-LOC109703793	20.63	25.2667	33.0267	10.3467	23.92	0.156667	10.79	solute carrier family 25 (mitochondrial adenine nucleotide translocator), member 4/5/6/31
gene-LOC109703795	0.426667	0.963333	1.19667	0.453333	0.436667	0	0	--
gene-LOC109703797	5.33	6.13667	5.75333	5.59	13.4067	2.28333	0.106667	hypothetical protein ACMD2_09503, partial
gene-LOC109703798	0.513333	0	0.863333	0	1.71	0	0.01	alpha-L-fucosidase	EC:3.2.1.51]
gene-LOC109703799	9.7	26.5233	9.17333	7.51333	18.93	25.4	8.91667	alpha-L-fucosidase	EC:3.2.1.51]
gene-LOC109703800	7.28333	5.37667	9.73	7.95	4.61333	7.01333	0.116667	amidase	EC:3.5.1.4]
gene-LOC109703802	0.186667	0	0.06	0.04	0.02	0	0	--
gene-LOC109703804	8.18333	8.70333	9.71	11.9067	20.82	7.55333	17.8533	--
gene-LOC109703805	5.9	4.85667	6.70333	8.55	13.3833	4.32	10.3633	--
gene-LOC109703811	12.3867	13.04	6.41333	5.98	11.78	0.0166667	0.0166667	structure-specific endonuclease subunit SLX1	EC:3.6.1.-]
gene-LOC109703812	76.8867	127.83	58.97	40.24	98.7067	72.5867	31.3733	shikimate O-hydroxycinnamoyltransferase	EC:2.3.1.133]
gene-LOC109703813	1.68333	1.37667	1.65	2.11	1.32667	0.266667	0.963333	structure-specific endonuclease subunit SLX1	EC:3.6.1.-]
gene-LOC109703814	1.87	0.99	1.62	2.16333	1.92667	0.283333	0.73	leucine-rich repeat protein SHOC2
gene-LOC109703815	19.5033	13.3367	18.02	12.2033	12.4133	0.0133333	0.0166667	structure-specific endonuclease subunit SLX1	EC:3.6.1.-]
gene-LOC109703816	6.24333	3.25	8.45	5.81	4.17333	2.53	2.82	--
gene-LOC109703818	0.116667	0.14	0	0.75	0.183333	0.0633333	0.96	--
gene-LOC109703821	0.523333	0.483333	1.19667	1.34333	1.00333	0.96	0.26	KDEL-tailed cysteine endopeptidase	EC:3.4.22.-]
gene-LOC109703823	1.21333	0.623333	1.71	0.796667	0.736667	0.85	0.633333	GRF1-interacting factor 1-like isoform X1
gene-LOC109703825	20.1433	21.6067	15.8167	29.5133	12.9833	13.3967	11.3733	sterol 24-C-methyltransferase	EC:2.1.1.41]
gene-LOC109703826	2.74	6.26	1.11	0.00333333	0.00333333	16.4467	1.37333	multidrug resistance protein, MATE family
gene-LOC109703829	8.26667	12.9833	10.46	1.71	8.96333	28.1233	22.5633	protein transport protein YIP1
gene-LOC109703830	0.813333	0.333333	0.923333	0	0	0.123333	0.733333	nuclease HARBI1	EC:3.1.-.-]
gene-LOC109703831	1.03667	0.51	1.00667	0	0	0.18	1.10667	uncharacterized protein LOC109703831
gene-LOC109703832	13.39	1.04667	20.8567	0.0166667	0.266667	41.2633	41.5567	protein transport protein YIP1
gene-LOC109703833	25.6267	2.73	22.1667	0.143333	2.27333	24.22	22.5967	E3 ubiquitin-protein ligase XBAT32/33	EC:2.3.2.27]
gene-LOC109703835	0.04	0.0433333	0	0	0.0333333	0.3	0.826667	--
gene-LOC109703841	0.8	0.01	2.12667	0.02	0.14	0.703333	1.85	rhamnogalacturonan I rhamnosyltransferase	EC:2.4.1.351]
gene-LOC109703845	0.00333333	0	1.76333	0	0	0.01	0	nuclease HARBI1	EC:3.1.-.-]
gene-LOC109703846	0.00333333	0.676667	0	0	0	0.06	0.686667	nuclear pore complex protein Nup133
gene-LOC109703847	0.793333	0.336667	1.76	1.30667	0.513333	0.53	1.31333	3-dehydrosphinganine reductase	EC:1.1.1.102]
gene-LOC109703849	0.01	0	0.0266667	0	0	0	0	tRNA guanosine-2'-O-methyltransferase	EC:2.1.1.34]
gene-LOC109703853	5.16	20.2433	6	13.0467	15.4967	0.193333	0.0566667	cleavage and polyadenylation specificity factor subunit 4
gene-LOC109703860	35.3733	30.9	54.85	21.95	26.1733	15.0633	16.3533	importin-4
gene-LOC109703861	7.36333	12.0433	8.25667	5.28	5.21667	11.55	16.46	serine/threonine kinase 16	EC:2.7.11.1]
gene-LOC109703862	0.02	0	0	0.0933333	0.0933333	0.106667	0.1	abscisic acid receptor PYR/PYL family
gene-LOC109703865	1.21333	0.536667	0.626667	0.0466667	0.00333333	0.0133333	0.0766667	interleukin-1 receptor-associated kinase 4	EC:2.7.11.1]
gene-LOC109703866	7.73	4.51667	12.5933	7.50667	6.23333	4.27333	8.37	uncharacterized protein LOC109703866
gene-LOC109703870	5.74	1.37	5.06667	5.47333	1.41333	17.49	6.27333	lipopolysaccharide-induced tumor necrosis factor-alpha factor
gene-LOC109703871	1.16667	0.0333333	3.34333	0.0866667	0	0.0433333	0.15	--
gene-LOC109703872	0.39	0	0.14	0.306667	0.0166667	0	0.12	double C2-like domain-containing protein alpha
gene-LOC109703874	8.27667	8.17	10.9633	10.5333	3.81667	5.50333	7.08667	auxin responsive GH3 gene family
gene-LOC109703876	0.0233333	0.61	0.0766667	0.376667	0.226667	0.78	0.32	--
gene-LOC109703878	0.17	0	0.1	0.19	0.00333333	0	0.00333333	uncharacterized protein LOC109703878 isoform X1
gene-LOC109703879	18.9767	0.993333	26.51	8.10333	2.29333	0	0	--
gene-LOC109703881	0.07	0	0.143333	0.696667	0.463333	0.06	0	ubiquitin carboxyl-terminal hydrolase 30	EC:3.4.19.12]
gene-LOC109703882	0.31	6.80667	0.443333	3.81333	0.95	19.6933	7.96667	heat shock 70kDa protein 1/2/6/8
gene-LOC109703883	0.0433333	46.29	0.03	52.6767	26.9533	36.9133	70.3733	uncharacterized protein LOC109703883, partial
gene-LOC109703884	0.0133333	0.696667	0.0233333	0	0.84	0.72	0.413333	transmembrane 9 superfamily member 44231
gene-LOC109703885	2.90333	5.71333	2.54	4.03667	3.61667	2.23333	7.96	ER lumen protein retaining receptor
gene-LOC109703886	0	1.72	0	1.18333	0.99	2.26667	1.21667	novel plant SNARE
gene-LOC109703887	0.0366667	2.77	0.0233333	1.25333	0.663333	0.96	1.8	uncharacterized protein LOC109703887
gene-LOC109703888	36.3833	19.78	33.3667	29.94	21.7867	57.8267	27.0367	uncharacterized protein LOC109703888 isoform X1
gene-LOC109703890	0.2	30.6833	0.296667	12.98	16.02	13.6967	17.4167	YEATS domain-containing protein 4
gene-LOC109703891	5.48667	1.58667	6.79667	0	0.0233333	1.77667	4.35	phenylalanine N-monooxygenase	EC:1.14.14.40]
gene-LOC109703893	0.146667	2.61667	0.0633333	0.01	0	3.96333	2.82667	uncharacterized protein LOC109703893
gene-LOC109703894	0.00666667	1.16	0	0.0266667	0	0.376667	1.30667	nuclear pore complex protein Nup133
gene-LOC109703895	0.303333	0.876667	0.626667	0.0366667	1.67333	2.01	1.38333	interleukin-1 receptor-associated kinase 4	EC:2.7.11.1]
gene-LOC109703896	11.2367	10.2633	17.75	11.7733	10.84	5.20667	10.56	LOW QUALITY PROTEIN: uncharacterized protein LOC109703896
gene-LOC109703897	0	0.21	0	0.463333	0.513333	0	0.286667	large proline-rich protein BAG6
gene-LOC109703899	0.653333	0.15	0.13	0.423333	0.143333	0.57	0.486667	laccase	EC:1.10.3.2]
gene-LOC109703900	0.786667	2.29667	0.416667	1.21333	1.37333	0.683333	0.503333	--
gene-LOC109703901	0.17	0.253333	0.173333	0.223333	0.26	0.0566667	0.1	LRR receptor-like serine/threonine-protein kinase FLS2	EC:2.7.11.1]
gene-LOC109703902	0.143333	0.296667	0.45	0.0433333	0.103333	0.543333	0.01	LRR receptor-like serine/threonine-protein kinase FLS2	EC:2.7.11.1]
gene-LOC109703903	0.05	0	0.27	0	0.00666667	0.01	0.04	uncharacterized protein LOC109703903
gene-LOC109703906	3.21333	0.183333	3.74333	0.166667	0.356667	0.0266667	0.213333	lysosomal acid lipase/cholesteryl ester hydrolase	EC:3.1.1.13]
gene-LOC109703908	0.44	0.05	0.493333	0.0433333	0	0.0333333	0.03	beta-fructofuranosidase	EC:3.2.1.26]
gene-LOC109703912	1.57	1.06667	1.23	1.22333	0.0133333	0.0166667	0.936667	glycine hydroxymethyltransferase	EC:2.1.2.1]
gene-LOC109703915	1.42	3.44333	1.87333	1.75333	2.85333	1.98667	1.38	mitochondrial-processing peptidase subunit beta	EC:3.4.24.64]
gene-LOC109703916	1.66	3.71667	1.64	1.69333	3.04333	4.81333	1.85	vacuolar protein sorting-associated protein IST1
gene-LOC109703917	0.236667	0.32	0.156667	0.123333	0.203333	0.08	0.0933333	N-acetyltransferase 10	EC:2.3.1.-]
gene-LOC109703918	0.0766667	0.08	0.153333	0.0166667	0.03	0.08	0.0466667	sterol-4alpha-carboxylate 3-dehydrogenase (decarboxylating)	EC:1.1.1.170]
gene-LOC109703919	0.08	0.00666667	0.12	0.0133333	0.01	0.0366667	0.01	LRR receptor-like serine/threonine-protein kinase EFR	EC:2.7.11.1]
gene-LOC109703920	0.843333	0.103333	0.35	0.193333	0.0433333	0.0666667	0.01	LRR receptor-like serine/threonine-protein kinase FLS2	EC:2.7.11.1]
gene-LOC109703921	6.7	0.0433333	11.8867	0.0233333	0	0.07	0.0433333	peptide chain release factor 2
gene-LOC109703922	3.06667	4.80333	3.63667	3.43	4.25667	7.49667	7.4	bifunctional dihydroflavonol 4-reductase/flavanone 4-reductase	EC:1.1.1.219 1.1.1.234]
gene-LOC109703923	1.59	0.293333	0.51	0.4	0.463333	0.27	0.256667	interleukin-1 receptor-associated kinase 1	EC:2.7.11.1]
gene-LOC109703924	114.013	75.9433	33.7067	25.5067	38.9167	22.5333	5.49	calreticulin
gene-LOC109703927	2.61	1.34667	3.76667	2.16	2.35667	1.12333	1.18	FK506-binding nuclear protein	EC:5.2.1.8]
gene-LOC109703930	0.0133333	0.0266667	0.0233333	13.14	0.01	46.4167	17.49	anthranilate phosphoribosyltransferase	EC:2.4.2.18]
gene-LOC109703931	22.9867	53.3733	15.64	80.0633	52.8133	134.043	54.0033	glutaredoxin 3
gene-LOC109703932	0.583333	0.38	0.77	0	0.186667	1.04333	0	--
gene-LOC109703933	0.213333	0.116667	0.1	5.29	0	5.37	1.60333	glutaredoxin 3
gene-LOC109703939	1.72	0	3.83667	3.12333	0.153333	0.92	0.123333	--
gene-LOC109703940	1.56	0.4	0.836667	1.57	1.05667	0.416667	1.25667	transcription factor MYC2
gene-LOC109703942	41.16	245.537	31.8733	41.3433	106.493	0	19.7333	interleukin-1 receptor-associated kinase 4	EC:2.7.11.1]
gene-LOC109703943	7.40667	17.83	10.99	8.26333	8.10333	0.05	6.8	COP9 signalosome complex subunit 3
gene-LOC109703944	0.01	0.13	0.0266667	0.0133333	0.01	0.0933333	0.0866667	PR domain zinc finger protein 5
gene-LOC109703945	0.18	21.0967	0.163333	36.57	0.17	15.3033	10.91	succinyl-CoA synthetase alpha subunit	EC:6.2.1.4 6.2.1.5]
gene-LOC109703947	1.46	0.366667	1.55	3.22333	0.783333	1.86	5.35667	sn1-specific diacylglycerol lipase	EC:3.1.1.-]
gene-LOC109703948	58.8133	32.89	73.36	59.5933	93.6867	22.2233	71.9133	--
gene-LOC109703949	0.856667	3.91	0.373333	0.756667	1.66	1.65667	0.85	tricin synthase	EC:2.1.1.175]
gene-LOC109703954	0	19.43	0	21.83	0	14.47	18.9367	outer envelope pore protein 37, chloroplastic-like
gene-LOC109703955	0.986667	1.92667	1.93333	1.52	1.18	5.48333	2.9	DnaJ homolog subfamily C member 8
gene-LOC109703956	11.1	16.5267	18.6233	12.04	7.6	37.8867	9.49333	caffeoyl-CoA O-methyltransferase	EC:2.1.1.104]
gene-LOC109703957	73.86	11.2967	114.717	38.11	42.3833	21.7567	29.23	--
gene-LOC109703961	0.496667	0.63	1.22	0.883333	0.226667	1.46333	2.36	uncharacterized protein LOC109703961
gene-LOC109703963	3.71667	1.21667	6.93	3.89333	1.31	1.05333	2.12667	pentatricopeptide repeat domain-containing protein 1
gene-LOC109703964	2.07333	1.16	3.18333	1.92333	1.94	0.696667	1.36333	nucleoporin NDC1
gene-LOC109703965	2.52667	4.09	3.59333	6.71667	2.07667	4.59	2.6	uncharacterized protein LOC109703965 isoform X1
gene-LOC109703966	0.88	0.693333	0.88	1.45	0.386667	0.57	0.323333	--
gene-LOC109703968	0.693333	4.30667	2.28667	9.11	4.09333	6.14667	5.92667	protein NEGATIVE REGULATOR OF RESISTANCE-like
gene-LOC109703969	1.96667	10.1	3.03667	3.39667	3.21333	12.1467	5.23333	caffeoyl-CoA O-methyltransferase	EC:2.1.1.104]
gene-LOC109703970	3.39	2.14	3.77667	5.43333	1.82667	1.52333	3.92333	--
gene-LOC109703971	0.673333	0.376667	4.32333	1.08333	3.51	0.28	0.996667	uncharacterized protein LOC109703971 isoform X1
gene-LOC109703972	1.82667	0.3	1.09333	1.15	0.18	0.373333	1.62	--
gene-LOC109703973	7.25667	5.37	8.05667	8.49	3.38333	3.01667	7.73	general transcription factor 3C polypeptide 2
gene-LOC109703974	29.97	16.09	33.08	38.7633	44.7833	3.09667	19.0867	--
gene-LOC109703976	0.0566667	0	0.316667	0.07	0	0	0	--
gene-LOC109703977	20.65	0.31	26.8367	22.4233	0.206667	0.133333	0.543333	--
gene-LOC109703979	2.57333	0.706667	2.81333	2.2	1.20667	0.04	0.846667	transcription factor MYC2
gene-LOC109703980	24.2367	36.4033	19.4533	23.2367	29.41	54.9267	40.19	U6 snRNA-associated Sm-like protein LSm7
gene-LOC109703981	1.32333	0.356667	1.55333	1.13	0.466667	0.166667	0.75	--
gene-LOC109703982	1.76	0.536667	2.16	1.36	0.463333	0.24	1.05	--
gene-LOC109703983	0.953333	0.553333	0.933333	1.15333	1.25	0.283333	0.15	uncharacterized protein LOC109703983
gene-LOC109703985	3.05333	1.02667	2.58667	4.66667	3.95333	1.99333	1.83333	CASP-like protein 4B1
gene-LOC109703986	0.486667	0.0266667	0.55	0.693333	0.233333	0.156667	0.233333	protein EARLY RESPONSIVE TO DEHYDRATION 15-like
gene-LOC109703989	3.75667	2.12	2.50333	4.81333	7.71667	1.3	0.886667	WRKY transcription factor 33
gene-LOC109703992	3.64333	9.41	2.54333	5.94333	2.96	5.44333	5.14333	2-hydroxyacyl-CoA lyase 1	EC:4.1.-.-]
gene-LOC109703995	8.26667	1.83667	8.31667	7.08	7.79	0.0833333	0.0366667	starch-binding domain-containing protein 1
gene-LOC109703996	57.2633	68.35	45.67	93.91	69.78	65.3967	63.7933	chloride channel 7
gene-LOC109704000	57.0767	60.2567	50.7933	98.0867	138.837	25.3267	0.29	uncharacterized protein LOC109704000
gene-LOC109704007	0.0466667	0.05	0.0466667	0.176667	0.0733333	0.103333	0.0266667	chorismate mutase	EC:5.4.99.5]
gene-LOC109704010	0.196667	1.13667	0.146667	0.66	1.48333	0.416667	0.243333	uncharacterized protein LOC109704010
gene-LOC109704014	4.22667	1.31333	1.36333	4.08333	17.8	0.496667	0.333333	leucine-rich repeat protein SHOC2
gene-LOC109704015	17.6033	32.9	18.95	32.3533	19.1333	7.54333	17.6267	presequence protease	EC:3.4.24.-]
gene-LOC109704016	1.72333	0.153333	2.41	1.98	0.11	0.08	1.6	interleukin-1 receptor-associated kinase 4	EC:2.7.11.1]
gene-LOC109704018	0.116667	0	0.306667	0.05	0.0166667	0.0533333	0.0466667	synaptojanin	EC:3.1.3.36]
gene-LOC109704019	12.43	0.83	20.8433	0.926667	0.95	2.93667	1.69667	--
gene-LOC109704020	2.07	0.373333	5.52667	0.0366667	3.29333	7.69667	2.39333	--
gene-LOC109704021	0.0133333	16.9367	0.0166667	5.24	8.56667	17.4033	8.32	RNA-binding protein PNO1
gene-LOC109704024	14.1567	3.68	12.7233	2.57667	6.17667	6.50667	4.36667	structure-specific endonuclease subunit SLX1	EC:3.6.1.-]
gene-LOC109704025	2.5	0.373333	4.25	1.97667	0.273333	0.21	0.19	MADS-box transcription enhancer factor 2A
gene-LOC109704029	0.123333	0.0266667	0.0266667	0.0233333	0.02	0.03	0.0133333	EIX receptor 44198
gene-LOC109704030	4.77	3.66	4.10667	6.28667	4.78	4.55	7.52333	--
gene-LOC109704031	0.153333	0.0233333	0.0433333	0.00333333	0.00666667	0.0233333	0.00333333	LRR receptor-like serine/threonine-protein kinase FLS2	EC:2.7.11.1]
gene-LOC109704032	0.253333	0.18	0.13	0.07	0.01	0.05	0.02	interleukin-1 receptor-associated kinase 1	EC:2.7.11.1]
gene-LOC109704033	0.366667	0.00666667	0.32	0.0333333	0.0133333	0	0.00666667	LRR receptor-like serine/threonine-protein kinase FLS2	EC:2.7.11.1]
gene-LOC109704034	1.62333	1.19	0.426667	0.196667	0.49	0.333333	0.0533333	LRR receptor-like serine/threonine-protein kinase FLS2	EC:2.7.11.1]
gene-LOC109704036	1.10333	0.566667	1.31667	0.713333	1.51	0.636667	0.52	WD repeat and FYVE domain-containing protein 3
gene-LOC109704037	0	4.32667	0	0	10.87	0	2.26667	beta-fructofuranosidase	EC:3.2.1.26]
gene-LOC109704038	22.64	21.0567	26.0967	0.0933333	42.0533	33.5633	40.7467	Ras-related protein Rab-2A
gene-LOC109704039	1.39667	1.85333	1.22	0.0366667	3.50333	1.21667	3.49333	enhancer of mRNA-decapping protein 4
gene-LOC109704040	0.356667	0.38	0.643333	0.01	0.463333	0.16	0.533333	WD repeat and FYVE domain-containing protein 3
gene-LOC109704041	0	0.09	0.0366667	0	0.413333	0.15	0.1	uncharacterized protein LOC109704041
gene-LOC109704043	2.03333	1.29	3.89667	3.25	2.70667	2.27667	1.35333	--
gene-LOC109704044	0.156667	0.0666667	0.06	0.633333	0.133333	0.113333	0.363333	uncharacterized protein LOC109704044
gene-LOC109704045	0.21	0	0.8	0.0966667	0.0833333	0	0	--
gene-LOC109704049	17.8067	20.8	14.81	37.51	8.13	18.75	4.31	sterol 24-C-methyltransferase	EC:2.1.1.41]
gene-LOC109704052	1.60333	0.293333	0.956667	0.35	0.436667	1.17333	0.236667	uncharacterized protein LOC109704052
gene-LOC109704053	0.04	0.0433333	0.0233333	0.0333333	0.203333	0	0.0133333	zinc finger protein 3-like, partial
gene-LOC109704055	0.01	0.373333	0.01	0	0.54	0.133333	0.253333	transmembrane 9 superfamily member 44231
gene-LOC109704056	0	4.89667	0	0	8.30667	9.50333	25.3333	--
gene-LOC109704059	3.00667	0.583333	5.98667	0.97	1.71667	0.83	1.67667	--
gene-LOC109704063	2.24	3.96	3.51667	2.00667	3.5	2.47667	1.31	cyclic nucleotide gated channel, plant
gene-LOC109704064	5.44333	2.99333	5.61667	6.88667	4.94667	2.39	1.56667	structure-specific endonuclease subunit SLX1	EC:3.6.1.-]
gene-LOC109704065	0	2.97	0	4.03	6.78	0.86	1.00333	structure-specific endonuclease subunit SLX1	EC:3.6.1.-]
gene-LOC109704067	0.676667	0.636667	1.20667	0.65	0.356667	0.346667	0.326667	WNK lysine deficient protein kinase	EC:2.7.11.1]
gene-LOC109704068	0.586667	0.206667	0.883333	0.95	0.246667	1.95333	2.91333	--
gene-LOC109704069	3.14333	1.7	2.94667	5.19333	4.03667	1.82333	3.39	--
gene-LOC109704071	8.02	16.6333	9.28	7.81	7.59	6.69333	7.04333	uncharacterized protein LOC109704071
gene-LOC109704072	1722.07	1666.21	1468.86	1018.44	749.773	657.003	628.947	peptidylprolyl isomerase	EC:5.2.1.8]
gene-LOC109704076	0.05	0	0.05	0.0133333	0.0133333	0.136667	0	--
gene-LOC109704078	0.303333	0	0.406667	0	0	0.1	0	--
gene-LOC109704079	0.0166667	0.13	0.0166667	0.136667	0.143333	0	0.0366667	RING finger and CHY zinc finger domain-containing protein 1	EC:2.3.2.27]
gene-LOC109704080	0.453333	0.0133333	0.15	0	0.0266667	0.103333	0	aspartyl protease family protein	EC:3.4.23.-]
gene-LOC109704086	2.98333	5.64667	0.94	3.10333	4.52667	2.75667	2.23667	interleukin-1 receptor-associated kinase 4	EC:2.7.11.1]
gene-LOC109704087	0.763333	0.236667	1.08667	0.293333	0.453333	0.53	0.546667	myosin-binding protein 3
gene-LOC109704094	124.577	141.28	130.637	141.06	99.4133	50.7033	113.933	uncharacterized protein LOC109704094
gene-LOC109704095	73.5433	2.41667	68.5767	2.2	65.31	1.37	1.44667	--
gene-LOC109704096	22.8033	27.95	14.1467	8.76333	10.4567	0.0466667	5.33667	small subunit ribosomal protein S12e
gene-LOC109704097	37.2133	30.4067	34.43	17.7433	14.4767	0.06	23.9533	pleckstrin homology domain containing family A member 8
gene-LOC109704098	0.74	2.18	1.14333	7.45	1.36333	1.95333	0.93	thioredoxin 1
gene-LOC109704102	16.82	14.1	24.3	18.3033	16.5933	13.0433	9.23333	phosphoglycerate mutase-like protein 1 isoform X1
gene-LOC109704103	7.77	12.95	9.64333	8.71333	11.5	20.2067	6.27	phosphoglycerate mutase-like protein 1 isoform X1
gene-LOC109704105	0.31	0.13	0.573333	0.236667	0.386667	0.69	0.143333	transcription factor Dp-1
gene-LOC109704106	6.28667	11.93	4.51333	23.8867	28.46	22.4033	19.2067	--
gene-LOC109704107	0.38	1.02	0.623333	2.26333	3.46333	1.58667	4.93667	uncharacterized protein LOC109704107
gene-LOC109704108	234.97	77.5	264.22	462.563	207.917	69.0267	434.447	histone H1/5
gene-LOC109704109	0.633333	0.06	0.743333	0.34	0.166667	0.84	0.0766667	--
gene-LOC109704110	0.13	0.626667	0.166667	0.39	0.216667	0.283333	0.26	leucine-rich repeat protein SHOC2
gene-LOC109704111	26.68	0.34	3.21333	0.85	1.56667	0.373333	0.363333	EIX receptor 44198
gene-LOC109704112	8.98	1.03333	3.87	0.53	1.06667	0.356667	0.553333	EIX receptor 44198
gene-LOC109704113	6.64667	1.26667	5.37667	3.85	2.67	4.61	6.51	--
gene-LOC109704114	0	0.286667	0	0.163333	0.236667	0.333333	0.42	glyceraldehyde 3-phosphate dehydrogenase	EC:1.2.1.12]
gene-LOC109704116	8.72	4.74333	9.17333	8.11333	3.52667	4.42333	7.69333	DELLA protein
gene-LOC109704117	28.3833	33.8767	24.36	8.91333	72.0033	21.5933	48.9767	--
gene-LOC109704118	6.08333	0.153333	18.4767	17.54	0.09	13.8767	61.67	--
gene-LOC109704120	0.253333	0	0.353333	0	0	0	0	--
gene-LOC109704121	4.84333	13.2967	4.78333	6.71333	11.08	8.05667	6.43333	auxin response factor
gene-LOC109704122	0.166667	7.65	0.636667	9.63333	5.75333	4.15333	3.50333	topoisomerase (DNA) II binding protein 1
gene-LOC109704123	0.06	0.0333333	0	0.263333	0.233333	0	0	--
gene-LOC109704124	41.98	6.1	41.3967	29.2533	10.92	2.6	20.6333	--
gene-LOC109704127	0.506667	0	1.01667	0	0	0	0	--
gene-LOC109704128	3.38	37.3367	1.26	17.96	22.3333	30.3067	42.49	glycogen synthase kinase 3 beta	EC:2.7.11.26]
gene-LOC109704129	6.05	5.27333	6.54333	3.92333	0.01	3.91667	3.19667	protein phosphatase PTC2/3	EC:3.1.3.16]
gene-LOC109704130	0.746667	0.486667	1.47333	0.743333	0.00333333	0.42	0.533333	ATP-binding cassette, subfamily G (WHITE), member 2, SNQ2
gene-LOC109704131	2.61	1.49	3.84333	2.09667	0.0266667	1.81	1.50333	--
gene-LOC109704134	3.36	3.57333	4.14333	7.73	6.72667	4.21	3.88667	formin 2
gene-LOC109704135	8.25667	1.89667	7.73	1.01	1.89	1.20667	1.74	LOW QUALITY PROTEIN: uncharacterized protein LOC109724703
gene-LOC109704137	1.56	0.166667	2.43	0.253333	0.186667	0.246667	0.146667	23S rRNA pseudouridine1911/1915/1917 synthase	EC:5.4.99.23]
gene-LOC109704138	0.0866667	1.00667	0	0.03	0.853333	0.633333	0.0766667	axial regulator YABBY 5-like isoform X2
gene-LOC109704139	3.27667	1.18	2.2	2.07667	0.466667	0.586667	2.17667	molecular chaperone HscB
gene-LOC109704140	6.4	0.656667	6.42333	2.77	1.29667	0.536667	2.35333	complement component 1 Q subcomponent-binding protein, mitochondrial
gene-LOC109704142	0.106667	0.31	0.0766667	0.143333	18.6533	12.06	0.12	E3 ubiquitin-protein ligase RHF	EC:2.3.2.27]
gene-LOC109704144	8.63333	6.75	7.21333	16.0067	15.74	8.78	7.42	phototropin	EC:2.7.11.1]
gene-LOC109704145	3.17667	0	3.67	0.143333	0.173333	0	0	--
gene-LOC109704148	6.63	3.07667	13.7	3.69	8.14667	5.35	0	xanthoxin dehydrogenase	EC:1.1.1.288]
gene-LOC109704149	227.407	35.6233	265.707	142.167	208.923	75.0633	0.11	superoxide dismutase, Cu-Zn family	EC:1.15.1.1]
gene-LOC109704150	0.0766667	0.0266667	0	0	0.163333	0.05	0	golgin subfamily B member 1
gene-LOC109704151	40.8033	17.3667	40.4633	15.3667	51.1233	26.7833	2.01667	trehalose 6-phosphate synthase/phosphatase	EC:2.4.1.15 3.1.3.12]
gene-LOC109704153	0.11	0.01	0.156667	0.0366667	0	0	0.0233333	solute carrier family 35, member E3
gene-LOC109704154	0.66	2.09667	1.30333	1.44333	0.443333	0.0533333	0.486667	solute carrier family 35, member E3
gene-LOC109704155	101.807	25.48	71.2433	96.0867	24.1933	2.43667	65.6333	ubiquitin-like protein 5
gene-LOC109704157	2.32333	4.98	3.84333	2.27667	3.01667	2.79	2.28667	abhydrolase domain-containing protein 17	EC:3.1.2.22]
gene-LOC109704159	2.22333	35.0233	2.02333	10.7333	13.0933	28.92	22.2433	small subunit ribosomal protein S21
gene-LOC109704161	2.37333	1.48333	4.64667	0.856667	1.34333	0.873333	1.02667	--
gene-LOC109704162	23.7633	35.2333	25.51	23.15	18.3667	38.2133	49.9433	--
gene-LOC109704167	20.5367	38.5167	23.62	13.4633	35.7167	57.52	25.9667	uncharacterized protein LOC109704167
gene-LOC109704168	9.81667	15.3	3.93333	3.83333	13.46	6.78333	3.06333	kinase	EC:2.7.1.-]
gene-LOC109704170	0.303333	0.00666667	0.25	0.196667	0	0	0	E3 ubiquitin-protein ligase RNF38/44	EC:2.3.2.27]
gene-LOC109704171	0.163333	0.0533333	0.143333	0.356667	0.72	0.186667	0.153333	solute carrier family 25 (mitochondrial carnitine/acylcarnitine transporter), member 20/29
gene-LOC109704172	0.333333	0.13	0.51	0	0.133333	0.16	0.13	uncharacterized protein LOC109704172
gene-LOC109704174	0.446667	0.513333	0.953333	0.47	0.31	0.216667	0.17	cleavage and polyadenylation specificity factor subunit 4
gene-LOC109704175	8.02667	0.773333	9.44	3.38333	3.34333	1.15333	1.91667	tubulin-folding cofactor B
gene-LOC109704176	2.64667	1.24667	4.9	1.88	2.93333	2.85	1.85333	--
gene-LOC109704177	59.6633	0.776667	65.8467	25.5233	6.46333	21.54	47.55	tubulin-folding cofactor B
gene-LOC109704179	32.7167	6.88333	51.0433	25.7433	11.8267	14.9867	21.3933	uncharacterized protein LOC109704179 isoform X1
gene-LOC109704180	43.3133	0.0466667	41.7067	42.4867	0.03	27.62	0.11	28 kDa heat- and acid-stable phosphoprotein-like
gene-LOC109704183	8.40333	0.0133333	9.35333	5.09	0.0433333	8.49333	0.0366667	Rab family, other
gene-LOC109704184	0.346667	4.54333	0.316667	7.44	12.09	13.1367	5.00667	--
gene-LOC109704185	21.2633	5.69667	19.58	5.14	5.76	20.4867	0.02	long-chain acyl-CoA synthetase	EC:6.2.1.3]
gene-LOC109704186	2.55667	4.24333	3.85667	3.31667	3.90667	3.86667	0.506667	stromal membrane-associated protein
gene-LOC109704187	10.45	6.45667	8.55	6.86333	9.05667	9.62	0.00333333	acetyl-CoA C-acetyltransferase	EC:2.3.1.9]
gene-LOC109704188	0.01	2.43	0.00333333	2.16667	0	2.37333	3.46	uncharacterized protein LOC109704188 isoform X1
gene-LOC109704189	1.63667	5.48333	0.35	7.36333	0.0366667	4.60333	11.4933	phosphoglucomutase	EC:5.4.2.2]
gene-LOC109704191	10.7133	0.176667	10.8433	11.1433	4.58667	0.41	2.12333	nuclear pore complex protein Nup133
gene-LOC109704193	2.54333	1.65667	4.86333	3.48	0	1.04	5.47	nuclear pore complex protein Nup133
gene-LOC109704194	14.3733	20.0733	16.2733	24.3967	21.8233	30.2667	20.1433	receptor expression-enhancing protein 44322
gene-LOC109704196	4.33	2.88	8.68333	7.92667	0.0433333	2.25	7.48667	nuclear pore complex protein Nup133
gene-LOC109704197	0.896667	0.09	1.05667	0.106667	0.1	0.0666667	0.11	--
gene-LOC109704198	0.17	0	0.0166667	0	0	0	0.03	transcription factor MYC2
gene-LOC109704201	0.286667	0.0966667	0.253333	0.2	0.0933333	0.0466667	0.0866667	trichohyalin
gene-LOC109704205	5.96667	2.31667	4.75333	3.10333	2.70333	2.85333	3.21333	xyloglucan O-acetyltransferase
gene-LOC109704206	2.01333	4.60333	0.69	0.363333	1.53	0.276667	0.0566667	KDEL-tailed cysteine endopeptidase	EC:3.4.22.-]
gene-LOC109704207	14.0933	8.89	20.6433	2.08	2.37333	3.93667	2.6	histone H4
gene-LOC109704208	3.33333	3.47	2.84	3.16667	3.56	7.89	4.43667	protein SLOW GREEN 1, chloroplastic-like
gene-LOC109704209	0.78	1.19	0.903333	0.81	1.66667	0.68	0.546667	senataxin	EC:3.6.4.-]
gene-LOC109704210	17.55	3.92333	29.89	20.13	20.5	6.10333	7.91333	--
gene-LOC109704211	0.2	0.04	0.0766667	0.386667	0	0.31	0.886667	laccase	EC:1.10.3.2]
gene-LOC109704212	1.19667	0.313333	0.206667	2.1	0.0366667	2.69	2.61	laccase	EC:1.10.3.2]
gene-LOC109704213	0.00333333	0.7	0	0	1.26333	0.213333	0.176667	probable folate-biopterin transporter 6
gene-LOC109704215	0.0366667	8.84	0.03	0.00666667	8.13333	6.11333	4.59	translation initiation factor 4G
gene-LOC109704216	0.00666667	0.226667	0.00333333	0	0.156667	0.153333	0.16	LRR receptor-like serine/threonine-protein kinase FLS2	EC:2.7.11.1]
gene-LOC109704217	0.0233333	0.286667	0.0433333	0	0.536667	0.373333	0.0966667	enhancer of rudimentary homolog
gene-LOC109704218	0.09	0.0866667	0.00666667	0.116667	0.226667	0.0733333	0.163333	--
gene-LOC109704220	6.09333	0.0133333	10.65	0	0.0133333	1.85667	0.0466667	--
gene-LOC109704221	3.25667	0.88	0.196667	0.476667	4.44333	0.0233333	0.04	NDR1/HIN1-like protein 10
gene-LOC109704225	11.8	16.1833	11.7333	0.866667	15.3267	52.66	29.1633	ER membrane protein complex subunit 2
gene-LOC109704226	10.2533	12.4533	10.5867	0.106667	12.79	49.8467	47.75	mitogen-activated protein kinase 7	EC:2.7.11.24]
gene-LOC109704227	11.4633	12.1033	8.92667	2.45	13.97	21.7167	21.4667	uncharacterized protein LOC109704227
gene-LOC109704228	3.68667	18.0833	8.32333	10.81	5.34667	14.9367	20.4733	phlorizin synthase	EC:2.4.1.357]
gene-LOC109704230	1.7	1.52667	1.80333	0.2	2.89	3.32667	2.41333	plant G-box-binding factor
gene-LOC109704231	0.0866667	0.03	0.0133333	0.62	0.04	0.0633333	0.523333	--
gene-LOC109704232	4.14	0.0133333	5.93	3.85667	4.27333	0.0133333	0.0233333	uncharacterized protein LOC109704232
gene-LOC109704234	1.14333	0.15	2.40333	0.0966667	0.26	0.566667	0.52	--
gene-LOC109704235	0	0	0	0.0633333	0	0.116667	0.13	transcription factor MYC2
gene-LOC109704236	0	0.00666667	0	6.72667	0.0533333	13.6	13.2733	--
gene-LOC109704237	0.163333	0.736667	0.44	0.293333	0.346667	0.583333	0.0933333	--
gene-LOC109704238	3.26	33.9	12.1467	2.08667	6.91333	8.99	0.576667	--
gene-LOC109704239	0.45	0	0.506667	0	0.0133333	0.663333	0.256667	--
gene-LOC109704241	100.607	203.31	84.2	91.9167	182.147	188.243	69.3367	small subunit ribosomal protein S11e
gene-LOC109704242	0.333333	0	0.71	0.07	0.2	0.223333	0.0133333	--
gene-LOC109704245	0.0233333	0.0266667	0	0	0.173333	0.296667	0.01	--
gene-LOC109704247	7.79	0.493333	1.94333	0.15	1.11667	3.56667	0.00333333	peroxidase	EC:1.11.1.7]
gene-LOC109704249	0.313333	0.0333333	0.423333	0.0133333	0.0766667	0.0133333	0	magnesium dechelatase	EC:4.99.1.10]
gene-LOC109704250	4.54	1.19	6.94333	2.93	1.54333	2.03333	1.17333	cell division protease FtsH	EC:3.4.24.-]
gene-LOC109704251	0.403333	0.31	0.363333	0	0.243333	0.25	0	--
gene-LOC109704252	0.63	0.623333	0.673333	0.59	0.57	0.546667	0.00666667	interleukin-1 receptor-associated kinase 4	EC:2.7.11.1]
gene-LOC109704253	0.0266667	0.0266667	0.103333	0.326667	0.04	0.05	0	--
gene-LOC109704254	1.64333	0.153333	2.23	0.143333	0.0666667	0	0.136667	--
gene-LOC109704255	0.0766667	0.35	0.143333	0.38	0.363333	0.593333	2.58	--
gene-LOC109704257	97.6	63.4067	120.823	88.1933	48.2467	70.3733	113.95	--
gene-LOC109704258	10.0533	27.02	9.8	21.1667	11.5667	16.5033	18.6767	myeloid leukemia factor 1
gene-LOC109704260	0.256667	0.0266667	0.236667	0.206667	0	0.41	0.0266667	peroxidase	EC:1.11.1.7]
gene-LOC109704261	0.08	1.15333	0.07	0.123333	1.47333	1.89	0.273333	peroxidase	EC:1.11.1.7]
gene-LOC109704262	7.50333	0.0366667	7.29	0	0.0566667	0.433333	0.0533333	protein NUCLEAR FUSION DEFECTIVE 6, chloroplastic/mitochondrial-like isoform X1
gene-LOC109704263	45.83	18.2567	12.7533	10.0233	0.333333	136.15	30.1433	DnaJ homolog subfamily B member 4
gene-LOC109704266	0	0.166667	0.0533333	0	0	2.60333	2.46	RNA polymerase II-associated factor 1
gene-LOC109704267	0.2	3.15667	0.3	7.87333	8.81	1.25	2.11333	abhydrolase domain-containing protein 17	EC:3.1.2.22]
gene-LOC109704268	0.42	9.19333	0.753333	2.47333	16.7433	1.39333	1.29667	disease resistance protein RPS2
gene-LOC109704269	2.11	3.55333	1.97	5.68	3.44667	4.24	2.78333	--
gene-LOC109704270	8.58333	9.6	11.2	6.93333	15.4633	10.3967	9.06	uncharacterized protein LOC109704270
gene-LOC109704271	14.4967	26.8267	17.81	13.19	32.23	12.7833	23.36	large subunit ribosomal protein L34
gene-LOC109704273	0.0233333	0.0166667	0.273333	0.15	0.17	0.06	0.0133333	transcription factor MYB, plant
gene-LOC109704275	4.90333	19.52	4.38667	7.00333	16.9967	12.13	14.33	solute carrier family 25 (mitochondrial carrier protein), member 16
gene-LOC109704277	3.75333	0.64	3.98667	3.62667	0.7	2.30333	0.523333	casein kinase 1	EC:2.7.11.1]
gene-LOC109704279	0.193333	0.463333	0.726667	0.546667	0.0566667	0.286667	0.506667	magnesium and cobalt transporter
gene-LOC109704280	19.1233	10.8833	28.63	15.69	13.53	12.31	12.81	3,4-dihydroxy 2-butanone 4-phosphate synthase / GTP cyclohydrolase II	EC:4.1.99.12 3.5.4.25]
gene-LOC109704282	4252.18	1288.5	2925.94	4220.73	2321.42	992.49	3016.39	light-harvesting complex II chlorophyll a/b binding protein 2
gene-LOC109704284	1.04	0.46	1.15333	0.4	0.186667	0.436667	0.92	--
gene-LOC109704285	7.59	18.4567	6.02	9.60333	8.53333	0.03	11.8467	5'-nucleotidase	EC:3.1.3.5]
gene-LOC109704287	3.36333	9.99	0.183333	1.91333	1.91333	2.15	10.63	--
gene-LOC109704288	0.00666667	0.386667	0.02	0.0333333	0.68	0.0733333	0.00666667	EREBP-like factor
gene-LOC109704289	2.11667	0.99	3.3	0.843333	1.14333	1.2	1.56667	--
gene-LOC109704290	0.4	0.206667	0.203333	0.386667	0.45	0	0.393333	--
gene-LOC109704292	2.63333	0.126667	3.46333	0.97	1.17	2.73333	0.86	--
gene-LOC109704293	9.73	6.39667	10.5167	9.18667	8.17667	3.5	6.03333	queuine tRNA-ribosyltransferase	EC:2.4.2.29]
gene-LOC109704294	7.74667	8.75333	3.59	9.59667	10.6433	1.91667	1.93	EIX receptor 44198
gene-LOC109704295	0.18	0.0933333	0.07	0.01	0.09	0.03	0.0366667	EIX receptor 44198
gene-LOC109704297	4.85	20.76	1.41333	1.79	14.1733	6.03667	3.74667	EIX receptor 44198
gene-LOC109704299	0.12	0.136667	0.17	0.363333	0	0.223333	0	--
gene-LOC109704300	21.24	6.64333	38.8433	8.91667	0.336667	0.04	0.31	--
gene-LOC109704303	1.42667	1.17667	1.77333	3.45	2.48667	4.80667	2.82333	prolyl 4-hydroxylase	EC:1.14.11.2]
gene-LOC109704305	0.876667	0.316667	0.753333	0.806667	0.76	0.52	1.34333	uncharacterized protein LOC109704305
gene-LOC109704306	1.00667	0.173333	0.37	0.156667	0.11	0	0	uncharacterized protein LOC109704306
gene-LOC109704308	4.94	2.74	8.53	2.12333	4.17	1.52667	5.75333	--
gene-LOC109704309	0.68	0.436667	1.79667	0.543333	0.403333	0.446667	1.42333	--
gene-LOC109704310	7.25333	9.24	7.13333	16.4333	0.00666667	10.7333	13.7867	craniofacial development protein 1-like isoform X1
gene-LOC109704312	25.7933	16.9967	30.15	41.3533	0.576667	17.3967	36.61	Fe-S cluster assembly ATP-binding protein
gene-LOC109704313	2.01333	1.31	1.37667	2.86667	0	0.783333	2.20333	--
gene-LOC109704315	2.42333	2.58	2.12	2.67333	1.55667	0.01	1.88333	transcription factor MYC2
gene-LOC109704316	0.156667	0.0166667	0.38	0.216667	0.0133333	0	0.01	--
gene-LOC109704318	0.406667	3.72333	0.32	19.6933	4.16333	22.6867	12.8	peroxin-10
gene-LOC109704319	0.0233333	0.0233333	0	0.593333	0.0666667	0.39	0.233333	protein ELF4-LIKE 3-like
gene-LOC109704321	1.92333	1.58333	2.21667	2.12333	1.7	2.54333	4.19	serine/threonine-protein phosphatase 5	EC:3.1.3.16]
gene-LOC109704323	3.63667	1.15667	7.03	0	0.71	2.19667	4.83333	--
gene-LOC109704324	0.126667	0.0366667	0.313333	0.04	0	0	0	S-adenosylmethionine decarboxylase	EC:4.1.1.50]
gene-LOC109704326	0.0866667	0.05	0.2	0	0.0766667	0.246667	0.05	--
gene-LOC109704327	0.253333	0.203333	0.303333	0.63	0.4	0.2	0.36	leucine-rich PPR motif-containing protein, mitochondrial
gene-LOC109704330	1.17	0.75	1.35333	0.473333	0.0133333	0.343333	0.46	myosin V
gene-LOC109704332	1.12333	5.08	1.75	4.28333	5.34667	3.53	3.23	heterogeneous nuclear ribonucleoprotein R
gene-LOC109704333	32.93	39.8933	58.0533	79.75	119.633	117.213	38.6533	V-type H+-transporting ATPase subunit C
gene-LOC109704334	12.99	19.2433	18.4567	21.81	17.6133	47.3	19.2767	4-aminobutyrate---pyruvate transaminase	EC:2.6.1.96]
gene-LOC109704335	4.27	23.18	4.18	20.3967	15.0433	28.0967	22.8833	protein PXR1-like
gene-LOC109704336	1.96667	1.35	3.77667	1.60667	0.63	1.40667	1.32333	chaperonin GroEL
gene-LOC109704337	7.20667	10.7067	7.3	10.5833	12.54	11.6967	11.52	phosphoglycerate kinase	EC:2.7.2.3]
gene-LOC109704338	38.5033	26.1167	60.0867	53.3633	31.56	23.4967	82.9867	pentatricopeptide repeat domain-containing protein 1
gene-LOC109704339	0.07	0.366667	0.473333	0	0.413333	0.26	0.343333	--
gene-LOC109704341	0	0	0	0	0	0.426667	1.34333	uncharacterized protein LOC109704341
gene-LOC109704342	0.92	1.17667	0.85	1.19333	0.636667	0.54	1.96667	type III protein arginine methyltransferase	EC:2.1.1.321]
gene-LOC109704344	7.33333	2.21333	6.05	0.353333	8.90667	0.303333	3.28667	--
gene-LOC109704345	5.39667	1.33333	4.61	0.846667	7.07667	0.83	2.54	7,8-dihydroneopterin aldolase/epimerase/oxygenase	EC:4.1.2.25 5.1.99.8 1.13.11.81]
gene-LOC109704346	1.33	3.21667	1.82	1.93	0.86	0.853333	1.79667	exocyst complex component 8
gene-LOC109704347	0	3.16	0.06	3.59667	0.02	7.24667	3.75	protein PGR-like isoform X1
gene-LOC109704349	10.9667	1.72667	10.15	20.5067	21.0933	14.41	14.8833	--
gene-LOC109704350	2.31667	0.83	1.55667	2.14667	2.06333	0.743333	0.736667	primary-amine oxidase	EC:1.4.3.21]
gene-LOC109704351	0.0166667	0.0433333	0.02	0.03	0.0433333	0.0333333	0.00333333	collagen, type III, alpha
gene-LOC109704352	3.56	0.743333	0.436667	5.37667	0.806667	3.07667	1.18667	ATP citrate (pro-S)-lyase	EC:2.3.3.8]
gene-LOC109704353	118.263	140.087	111.833	55.03	66.7267	196.41	77.9367	ubiquinol-cytochrome c reductase subunit 9
gene-LOC109704354	2.53333	1.22	2.26667	0	2.43333	1.52667	0	uncharacterized protein At4g15970-like
gene-LOC109704355	1.62667	2.94667	2.19333	1.98	2.66	1.17333	0.45	leucine-rich repeat protein SHOC2
gene-LOC109704356	12.02	12.9433	16.13	0	14.3933	4.11333	0	rhamnogalacturonan II specific xylosyltransferase	EC:2.4.2.-]
gene-LOC109704357	1.33333	1.28333	1.50333	1.11667	1.82	0.146667	0.113333	LRR receptor-like serine/threonine-protein kinase ERECTA	EC:2.7.11.1]
gene-LOC109704358	2.47333	2.52667	4.66	3.85	3.96	2.61	4.88333	--
gene-LOC109704359	8.23	3.55667	10.8367	0.123333	0.04	6.32	5.56	--
gene-LOC109704360	13.68	6.29333	17.1833	0.0166667	0.0733333	17.3	10.4333	uncharacterized protein LOC109704360
gene-LOC109704361	3.42	1.85333	5.81333	4.12667	2.3	0.803333	1.39667	uncharacterized protein LOC109704361
gene-LOC109704362	0.366667	0.746667	0.316667	0.433333	0.803333	0.733333	0.2	leucine-rich repeat protein SHOC2
gene-LOC109704363	0.823333	0.553333	0.936667	1.12333	1.44	0	0	kinase	EC:2.7.1.-]
gene-LOC109704364	9.93667	2.87	11.8767	4.71667	7.14	5.16667	1.78333	--
gene-LOC109704366	1.63333	1.24333	3.08667	7.60667	0.77	1.36333	13.52	--
gene-LOC109704368	0.28	0.203333	0.376667	0.43	0.02	0.183333	0.546667	disease resistance protein RPM1
gene-LOC109704369	9.43333	19.2967	9.75	20.5267	47.8333	5.45333	16.52	26S proteasome regulatory subunit T1
gene-LOC109704371	0.563333	0.0266667	0.4	0.0266667	0.0233333	0	0.0366667	solute carrier family 39 (zinc transporter), member 37623
gene-LOC109704373	6.25	6.3	3.44333	3.49	9.83667	3.49	6.10333	transcription factor MYB, plant
gene-LOC109704375	0.00333333	0.00666667	0.00333333	0	0.0233333	1.4	1.21667	disease resistance protein RPM1
gene-LOC109704376	1.27	1.16667	1.53667	0	0.763333	8.72333	9.84	MYB-related transcription factor LHY
gene-LOC109704377	0.37	0.943333	0.596667	0.01	0.506667	1.10667	0.65	disease resistance protein RPM1
gene-LOC109704379	0.113333	8.97	0.15	0.21	12.0867	11.7833	0	costars family protein
gene-LOC109704380	0.26	0.00666667	0.25	0.0166667	0	0.466667	0	replication factor A1
gene-LOC109704381	0.91	0.0333333	1.3	0.613333	0.166667	0.286667	1.21	--
gene-LOC109704384	12.7667	0.0933333	20.5	0.0733333	0.0133333	5.54667	4.42333	uncharacterized protein LOC109704384
gene-LOC109704385	0.123333	0.2	0.36	0.356667	0.983333	0.146667	0.0666667	--
gene-LOC109704386	3.83333	1.30667	3.68667	0.106667	1.24667	0.236667	0.163333	uncharacterized protein
gene-LOC109704387	1.78667	0.816667	2.44333	6.75667	5.53667	1.79333	4.24667	RNA polymerase-associated protein CTR9
gene-LOC109704388	0.02	0.06	0.00333333	0.0433333	0	0.0266667	0.06	disease resistance protein RPM1
gene-LOC109704390	2.53667	0.146667	4.82	2.45333	1.99333	1.64	2.38333	--
gene-LOC109704391	11.9467	0.203333	34.1467	0.513333	0	4.74333	0.443333	disease resistance protein RPM1
gene-LOC109704394	0	11.24	0	27.12	0	11.7967	24.21	--
gene-LOC109704395	0	15.61	0.0633333	36.5767	0	21.2567	31.59	--
gene-LOC109704399	42.8067	41.3867	46.8233	36.52	44.42	86.4367	31.49	isopentenyl-diphosphate Delta-isomerase	EC:5.3.3.2]
gene-LOC109704401	0.276667	0.28	0.206667	0.446667	0.48	0.253333	0.81	DNA-directed RNA polymerase II subunit RPB1	EC:2.7.7.6]
gene-LOC109704404	21.67	35.8267	20.33	31.4433	48.72	32.0433	22.77	Arf-GAP domain and FG repeats-containing protein 1
gene-LOC109704405	0.156667	0.113333	0.07	0.27	0.383333	0.73	0.29	uncharacterized protein LOC109704405
gene-LOC109704410	2.80667	0.0333333	6.15667	0	1.12667	0	0.00666667	--
gene-LOC109704412	0.42	0.0133333	0.0433333	0.773333	0	0.573333	1.64333	pro-apoptotic serine protease NMA111	EC:3.4.21.-]
gene-LOC109704413	4.91333	2.45333	7.84667	0.343333	3.01	1.07333	10.9733	--
gene-LOC109704418	0	6.91	0	9.99667	6.24333	4.08333	4.32667	alkylated DNA repair protein alkB homolog 1	EC:1.14.11.- 4.2.99.18]
gene-LOC109704419	0	1.17	0.00333333	3.11667	1.39	1.99	1.40333	ribonucleoside-diphosphate reductase subunit M2	EC:1.17.4.1]
gene-LOC109704420	0.0366667	14.63	0.0233333	23.1867	13.2333	12.6767	8.54667	ubiquitin-like modifier-activating enzyme 5
gene-LOC109704422	1.66667	7.47	1.33667	6.85333	13	5.18333	1.61333	--
gene-LOC109704426	1.70667	0.106667	4.06	0.466667	0.29	0.236667	0.616667	phospholipase D1/2	EC:3.1.4.4]
gene-LOC109704427	0.173333	0.183333	0.1	0.116667	0.28	0.886667	0.15	--
gene-LOC109704429	0.0366667	0.03	0.18	0.0566667	0	0.09	0.06	--
gene-LOC109704430	5.74	2.68333	7.29333	4.90333	6.60333	4.73333	7.34333	uncharacterized protein LOC109704430
gene-LOC109704431	93.3333	12.8567	190.637	48.1067	40.5667	102.78	118.88	--
gene-LOC109704432	1.18	0.443333	1.91667	0.9	0.82	0.426667	0	paired amphipathic helix protein Sin3a
gene-LOC109704433	1.64333	1.13	1.05667	1.28667	1.76333	1.28333	0	--
gene-LOC109704434	26.9733	17.2867	28.4567	29.4033	21.96	26.2633	0	peroxidase	EC:1.11.1.7]
gene-LOC109704438	15.59	0	15.5533	10.98	8.26333	10.8167	7.79333	uncharacterized protein LOC109704438 isoform X1
gene-LOC109704439	28.41	0	27.0467	20.5267	14.74	24.9733	14.84	WD repeat-containing protein 48
gene-LOC109704442	26.11	52.63	30.42	25.6967	50.3333	84.2033	45.7967	uncharacterized protein LOC109704442
gene-LOC109704444	17.42	8.52667	16.8767	28.2367	6.9	13.01	15.8833	uncharacterized protein At2g33490-like isoform X1
gene-LOC109704445	0.406667	0.19	0.59	0.44	0.59	0.526667	0.586667	ATP-dependent DNA helicase HFM1/MER3	EC:3.6.4.12]
gene-LOC109704446	4	10.7967	2.67667	3.67333	10.9467	7.55667	8.13	synaptojanin	EC:3.1.3.36]
gene-LOC109704447	0.04	2.11	0.02	0.743333	0.186667	2.99333	1.97333	aspartyl protease family protein	EC:3.4.23.-]
gene-LOC109704448	2.22	0.703333	2.03667	3.97333	1.66333	0.95	2.60333	translation initiation factor 4A
gene-LOC109704449	6.36333	0.02	9.1	16.9933	0.0233333	23.6433	0.0233333	uncharacterized protein LOC109704449
gene-LOC109704450	0.343333	0.00666667	1.09333	0.376667	0	0.32	0.153333	transcription factor MYB, plant
gene-LOC109704451	0.376667	0.186667	0.546667	0.273333	0.37	0.136667	0.0733333	serine/arginine repetitive matrix protein 1-like
gene-LOC109704453	14.9733	21.5133	15.0733	18.9533	22.58	26.29	21.6833	E3 ubiquitin-protein ligase RNF38/44	EC:2.3.2.27]
gene-LOC109704456	0.406667	0.396667	0.616667	0.00666667	0.00666667	0.0233333	0.883333	--
gene-LOC109704458	7.95667	5.53	10.81	0.496667	4.82	4.97667	6.59	peptidyl-prolyl cis-trans isomerase FKBP17-2, chloroplastic-like, partial
gene-LOC109704459	1.9	2.30333	2.08333	0.0266667	2.64333	2.33667	1.58333	deubiquitinase DESI2	EC:3.4.19.12]
gene-LOC109704460	0.85	0.256667	2.46667	0.00333333	0.6	0.93	0.943333	ferric-chelate reductase	EC:1.16.1.7]
gene-LOC109704461	6.76	9.2	13.9233	5.36333	7.76333	14.2667	9.35667	uncharacterized protein LOC109704461, partial
gene-LOC109704462	0.503333	0.62	0.2	0	0.886667	0.15	0.393333	small RNA 2'-O-methyltransferase	EC:2.1.1.-]
gene-LOC109704463	0.03	0.713333	0.06	0	0.0766667	2.77667	1.01333	serine/arginine repetitive matrix protein 1-like
gene-LOC109704466	2.1	7.16333	0.36	0.566667	1.74333	1.07333	0.253333	interleukin-1 receptor-associated kinase 4	EC:2.7.11.1]
gene-LOC109704467	0.08	6.78333	0.08	0.0766667	0.476667	0.106667	0.03	interleukin-1 receptor-associated kinase 4	EC:2.7.11.1]
gene-LOC109704468	2.85	12.3033	2.69333	1.34333	2.21	4.12333	0.726667	interleukin-1 receptor-associated kinase 4	EC:2.7.11.1]
gene-LOC109704469	51.3533	15.7167	86.81	42.2267	45.9667	13.6567	33.7	--
gene-LOC109704470	0.243333	0.133333	0.82	0.226667	0.533333	0.6	0.35	uncharacterized protein LOC109704470
gene-LOC109704471	0.96	0.306667	1.44667	0.33	0.536667	0.2	0.473333	--
gene-LOC109704472	1.78333	2.03	2.17333	0.04	1.24	0	0	--
gene-LOC109704474	1.82	0.406667	1.94667	1.24	0.496667	1.25667	1.52333	--
gene-LOC109704475	29.3433	26.9567	42.82	10.8467	17.9	15.89	11.8467	--
gene-LOC109704477	0.736667	0.02	2.04	0.01	0	0.176667	0	auxin response factor
gene-LOC109704478	0.42	0.493333	0.263333	0.453333	0.393333	0.74	0.146667	BTB/POZ domain-containing protein KCTD1/15
gene-LOC109704479	0.176667	0.643333	0.293333	11.7633	10.88	9.73333	14.0833	DNA mismatch repair protein MutS2
gene-LOC109704480	0	0.17	0	0.313333	0	0	0.0266667	vacuolar iron transporter family protein
gene-LOC109704482	0.00333333	0.453333	0	0.253333	1.44667	0.36	0.636667	phytochrome-interacting factor 4
gene-LOC109704483	0.636667	109.373	0.363333	398.153	227.817	107.34	229.763	photosystem II oxygen-evolving enhancer protein 2
gene-LOC109704484	0.03	2.89667	0	3.03	3.8	2.92333	2.67	F-box and leucine-rich repeat protein 44247
gene-LOC109704485	0	0.0366667	0	0.0633333	0.03	0.06	0.02	tRNA guanosine-2'-O-methyltransferase	EC:2.1.1.34]
gene-LOC109704486	35.3167	1.81667	39.0833	24.3467	0.413333	21.55	55.88	acidic leucine-rich nuclear phosphoprotein 32-related protein 1
gene-LOC109704487	1.20667	0.566667	1.25667	1.47	0.0266667	0.713333	0.913333	SWI/SNF related-matrix-associated actin-dependent regulator of chromatin subfamily C
gene-LOC109704488	0.683333	0.146667	0.94	0.47	0.636667	0.193333	0.33	--
gene-LOC109704489	0.136667	0.04	0.363333	0.0566667	0.19	0	0	--
gene-LOC109704492	0.46	0.676667	0.416667	0.93	0.663333	0.67	0.656667	guanine nucleotide-binding protein G(i) subunit alpha
gene-LOC109704493	0.583333	0.83	0.676667	0.733333	0.123333	0.08	0.0933333	prolyl 4-hydroxylase	EC:1.14.11.2]
gene-LOC109704495	0.546667	3.05333	1.68	1.16	3.56333	1.94667	1.16667	plant G-box-binding factor
gene-LOC109704496	0.966667	2.13667	0.92	1.22	1.48667	1.75667	1.17667	Rab family, other
gene-LOC109704497	0.06	0.03	0.176667	0	0.0833333	0.403333	0.45	--
gene-LOC109704498	0.33	0.286667	0.243333	10.1467	6.37333	1.71	0.13	pre-mRNA-splicing factor SYF1
gene-LOC109704503	70.65	52.1767	52.9333	56.9	75.6633	34.1467	27.32	7-dehydrocholesterol reductase	EC:1.3.1.21]
gene-LOC109704504	0.28	0.736667	0.11	0	0	0	0.66	--
gene-LOC109704506	2.37667	19.8	2.03	4.49	16.3833	12.7767	1.30667	phenylalanine ammonia-lyase	EC:4.3.1.24]
gene-LOC109704507	3.56667	1.44333	6.26	4.30333	3.73333	1.41333	2.90333	starch synthase	EC:2.4.1.21]
gene-LOC109704510	2.2	0.186667	3.5	0.3	0.356667	0.203333	0.5	nuclear pore complex protein Nup133
gene-LOC109704513	9.15667	1.56333	10.1667	6.29	1.35	1.74333	1.54	DELLA protein
gene-LOC109704514	1.02667	1.21333	0.543333	0.94	1.10333	0.33	0.283333	WRKY transcription factor 33
gene-LOC109704518	0.0933333	0.0866667	0.0633333	0.00333333	0.0266667	0.0966667	0.0366667	ATP-dependent DNA helicase PIF1	EC:3.6.4.12]
gene-LOC109704519	0.2	26.8	0.193333	18.8733	25.0633	38.6667	76.88	--
gene-LOC109704523	17.45	0.0166667	30.38	17.7033	15.08	13.1233	0	--
gene-LOC109704524	39.0767	3.24	44.6367	31.0833	5.91667	2.54667	3.63333	--
gene-LOC109704525	1.15333	1.13667	2.08667	0.336667	1.63333	1.06	2.45667	--
gene-LOC109704526	6.60667	10.4467	6.95	6.59667	3.74333	8.12667	6.23333	uncharacterized protein LOC109704526
gene-LOC109704527	2.56333	2.47	1.28333	2.01	0.02	1.75	1.64667	protein PHLOEM PROTEIN 2-LIKE A10-like
gene-LOC109704528	0.443333	0.263333	0.253333	0.276667	0	0.243333	0.463333	--
gene-LOC109704533	64.37	98.42	80.7667	60.64	76.99	43.91	59	tetraspanin-13/31
gene-LOC109704534	44.56	39.96	36.3167	1.46333	61.7767	53.02	0.886667	trafficking protein particle complex subunit 3
gene-LOC109704536	1.86667	22.5433	1.40667	27.35	15.9567	25.8733	15.3	molybdenum cofactor sulfurtransferase	EC:2.8.1.9]
gene-LOC109704537	130.833	39.6033	73.0567	120.687	108.527	71.67	31.2933	36.4 kDa proline-rich protein-like
gene-LOC109704538	0.796667	12.3867	1.00667	14.71	9.36	13.9967	17.1033	thioredoxin 1
gene-LOC109704539	0.22	0	0.45	0.266667	0.253333	0.293333	0.153333	phospholipase D1/2	EC:3.1.4.4]
gene-LOC109704541	1.94667	2.28333	1.66	0	2.05333	1.63667	2.01333	structure-specific endonuclease subunit SLX1	EC:3.6.1.-]
gene-LOC109704542	1.83	2.4	2.22	0	3.04	2.38	2.71667	structure-specific endonuclease subunit SLX1	EC:3.6.1.-]
gene-LOC109704543	4.74333	3.98667	5.93	8.91667	5.36333	2.75667	4.60667	disease resistance protein RPM1
gene-LOC109704546	14.44	0.0133333	24.9567	6.78	0	0.0133333	0.0333333	uncharacterized protein LOC109704546 isoform X1
gene-LOC109704548	0.436667	0	0.446667	0.0433333	0	0	0	--
gene-LOC109704549	39.8433	65.6933	32.5633	39.4433	72.9833	133.337	59.8633	cytochrome b5
gene-LOC109704550	3.76	6.19	6.09333	4.8	6.03667	10.9967	5.6	--
gene-LOC109704551	99.3733	149.45	104.56	118.087	157.963	207.13	74.5767	cathepsin L	EC:3.4.22.15]
gene-LOC109704552	26.56	14.0133	36.9967	22.78	26.6967	12.6333	18.3367	cytochrome b5
gene-LOC109704555	3.01333	31.2033	1.92	30.8067	10.8733	31.0133	31.1833	6-phosphogluconolactonase	EC:3.1.1.31]
gene-LOC109704556	0.106667	31.8333	0.1	12.1633	0.17	14.6433	5.77	reversibly glycosylated polypeptide / UDP-arabinopyranose mutase	EC:2.4.1.- 5.4.99.30]
gene-LOC109704557	12.61	23.9567	12.8633	20.11	13.45	14.3	17.91	prefoldin subunit 1
gene-LOC109704561	12.1167	8.89	6.35667	12.82	11.6333	6.46	8.51333	saccharopepsin	EC:3.4.23.25]
gene-LOC109704562	1.84	4.80333	1.65667	2.28	1.88667	3.56	2.86	uncharacterized protein LOC109704562, partial
gene-LOC109704563	15.7833	1.65667	21.9167	1.19667	2.10333	0.136667	1.46333	--
gene-LOC109704564	24.5133	30.57	25.23	35.41	34.0767	7.49	0.723333	--
gene-LOC109704565	2.93667	1.81333	4.25667	3.21667	2.54667	1.16667	2.60667	large subunit ribosomal protein L19e
gene-LOC109704566	0.703333	2.45333	0.31	4.03333	0.696667	1.55	0.813333	magnesium/proton exchanger
gene-LOC109704567	5.95	7.88	10.1233	10.8233	8.58333	8.63333	3.51667	ATP-binding cassette, subfamily A (ABC1), member 3
gene-LOC109704568	1.60667	2.36333	1.45333	4.85667	3.22333	2.78	1.99333	RNA-binding protein Musashi
gene-LOC109704569	0.243333	0.3	0.333333	0.213333	0.563333	0.58	0.1	choline/ethanolamine kinase	EC:2.7.1.32 2.7.1.82]
gene-LOC109704571	0.156667	0.226667	0.136667	0.0233333	0.223333	0.103333	0.143333	disease resistance protein RPM1
gene-LOC109704573	4.00333	1.94333	5.00333	0.1	0.123333	3.46667	1.64667	transcription initiation factor TFIIE subunit beta
gene-LOC109704576	3.94	0.176667	4.56333	2.64	0.703333	1.45667	3.95	uncharacterized protein LOC109704576 isoform X1
gene-LOC109704577	2.85667	1.84333	3.35667	3.75333	0.146667	2.54	1.75333	alpha-dioxygenase	EC:1.-.-.-]
gene-LOC109704578	15.1767	21.4333	11.4167	13.7367	18.85	5.61333	1.51	large subunit ribosomal protein L26e
gene-LOC109704579	2.17667	0.673333	0.286667	0.893333	0.83	0.556667	0.136667	linoleate 9S-lipoxygenase	EC:1.13.11.58]
gene-LOC109704583	2.12667	0.276667	2.73667	1.27	0.586667	0	0.0166667	--
gene-LOC109704585	136.9	10.3867	105.843	19.7333	16.9033	57.6467	57.62	EEF1A lysine methyltransferase 4	EC:2.1.1.-]
gene-LOC109704592	8.24	26.4833	7.47333	12.17	40.0767	16.1833	6.73333	tuliposide A-converting enzyme	EC:4.2.99.22]
gene-LOC109704593	3.23667	7	7.77667	5.22667	8.84333	15.04	8.19333	tuliposide A-converting enzyme	EC:4.2.99.22]
gene-LOC109704595	5.17667	6.92333	4.04333	5.54333	7.85	4.96	5.18333	uncharacterized membrane protein At3g27390-like isoform X1
gene-LOC109704596	11.7333	1.10333	8.86667	5.76333	3.26	3.21333	3.12	xyloglucan fucosyltransferase	EC:2.4.1.-]
gene-LOC109704597	0.22	0.28	0.123333	0.566667	0.203333	4.77	2.37667	transcription factor HY5
gene-LOC109704598	1.87333	19.3267	1.06	1.06333	1.71	1.91	0.153333	ATP-binding cassette, subfamily C (CFTR/MRP), member 2
gene-LOC109704600	0.29	1.51333	0.1	2.12	2.30333	2.17	1.99333	prolyl 4-hydroxylase	EC:1.14.11.2]
gene-LOC109704601	5.57667	11.43	4.05	5.81667	10.73	29.8633	6.62	large subunit ribosomal protein L39e
gene-LOC109704602	0.0433333	0.0333333	0.01	0.0233333	0.00333333	0.03	0	H+-transporting ATPase	EC:3.6.3.6]
gene-LOC109704604	9.63	8.04667	11.1233	8.94333	5.81667	13.84	10.53	solute carrier family 25 (mitochondrial uncoupling protein), member 27
gene-LOC109704605	0.246667	0.22	0.393333	0.18	0.0466667	0.236667	0.106667	UDP-glucuronate decarboxylase	EC:4.1.1.35]
gene-LOC109704606	0.05	0.0566667	0.136667	0.133333	0	0	1.16333	uncharacterized protein LOC109704606
gene-LOC109704607	0.586667	0.0266667	0.71	0.113333	0.28	0.186667	1.86667	leucine-rich PPR motif-containing protein, mitochondrial
gene-LOC109704609	0	0	0	0	0	0.673333	0.32	uncharacterized protein LOC109704341
gene-LOC109704610	0	0	0	0	0	0.726667	1.09	uncharacterized protein LOC109704610
gene-LOC109704611	33.01	14.91	56.09	30.0067	29.08	27.9367	41.1	--
gene-LOC109704612	2.55333	5.65333	3.2	5.91667	3.63	5.9	2.49333	golgin subfamily B member 1
gene-LOC109704613	69.23	58.72	83.31	106.293	43.0867	54.6867	56.8267	exocyst complex component 2
gene-LOC109704614	53.29	87.37	76.6767	100.293	40.1267	146.123	47.16	small subunit ribosomal protein S13
gene-LOC109704615	0.966667	0.0333333	0.0333333	0.136667	0.776667	0.1	0.306667	EREBP-like factor
gene-LOC109704616	3.36667	4.62667	2.5	4.82	2.69333	6.15	2.83333	Rab5 GDP/GTP exchange factor
gene-LOC109704617	9.62	32.6067	9.86667	9.73667	16.99	29.3133	21.0133	binding partner of ACD11 1-like
gene-LOC109704618	0	0.0133333	0.0533333	0.00666667	0	0.03	0.09	transcription factor MYB, plant
gene-LOC109704619	0.01	19.8767	0.123333	14.77	0.103333	31.7467	23.2333	inosine triphosphate pyrophosphatase	EC:3.6.1.-]
gene-LOC109704621	0	0.906667	0	0.316667	0.43	0.306667	0.516667	centromeric protein E
gene-LOC109704622	2.79	0	1.28	0.51	1.83667	0.723333	0.0966667	leucine-rich repeat protein SHOC2
gene-LOC109704623	154.55	117.863	176.377	5.56333	280.827	102.053	593.78	histone H1/5
gene-LOC109704624	31.19	23.9533	28.5733	14.4267	26.8633	28.7233	22.1533	salicylic acid 3-hydroxylase	EC:1.14.11.-]
gene-LOC109704625	2.11667	0.683333	3.10333	3.17	1.73667	1.86667	2.27333	--
gene-LOC109704627	0.603333	0.513333	0.63	0.576667	0.496667	0.843333	0.186667	DNA topoisomerase 2-associated protein PAT1
gene-LOC109704628	19.49	11.44	25.8633	14.3967	12.0933	5.27	16.6133	G2/mitotic-specific cyclin-B, other
gene-LOC109704631	44.81	32.49	64.1267	48.21	36.0333	25.95	52.3367	aarF domain-containing kinase
gene-LOC109704636	16.0667	6.39	15.5967	10.51	12.9367	7.88333	19.93	O-palmitoleoyl-L-serine hydrolase	EC:3.1.1.98]
gene-LOC109704637	14.3833	22.8867	15.8167	10.9367	24.8567	20.5233	20.6267	DNA polymerase delta subunit 4
gene-LOC109704639	13.68	6.62333	16.3467	0.606667	6.98333	7.43667	10.9733	uncharacterized protein LOC109704639 isoform X1
gene-LOC109704640	0.4	0.596667	0.16	1.91	7.02333	3.03667	0.77	interleukin-1 receptor-associated kinase 4	EC:2.7.11.1]
gene-LOC109704641	39.8733	43.3233	24.5133	30.5633	91.9433	18.41	12.8067	H+-transporting ATPase	EC:3.6.3.6]
gene-LOC109704643	6.00333	8.05	10.5833	3.77667	3.55	3.13667	2.33667	telomeric repeat-binding factor 2
gene-LOC109704644	15.4833	10.18	17.38	2.52667	2.26333	6.94667	11.26	peptidyl-prolyl isomerase G (cyclophilin G)	EC:5.2.1.8]
gene-LOC109704645	0.513333	0.356667	0.483333	0	0.933333	1.62	0.793333	--
gene-LOC109704647	3.13667	8.56333	2.80667	6.34	5.49	4.33333	3.85	DENN domain-containing protein 2
gene-LOC109704648	18.7267	13.2467	21.5433	22.51	14.01	8.55	10.2533	polygalacturonase	EC:3.2.1.15]
gene-LOC109704649	30.6533	3.38	68.25	41.32	0	4.45333	37.5567	lipoxygenase	EC:1.13.11.12]
gene-LOC109704650	0.116667	1.62667	0.283333	0.626667	0.45	0.903333	0	nuclear pore complex protein Nup133
gene-LOC109704651	0.506667	4.68	0.69	2.39667	3.25333	6.09333	0.00333333	uncharacterized protein LOC109704651
gene-LOC109704656	2.51667	24.2433	3.58667	4.41333	15.07	2.32333	1.19333	--
gene-LOC109704658	1.44667	0.23	0.666667	1.28	0.796667	0.516667	1.44333	tubulin-folding cofactor B
gene-LOC109704659	48.4233	0.0866667	44.6267	0.0666667	0.143333	11.6867	0.123333	glutamate decarboxylase	EC:4.1.1.15]
gene-LOC109704660	3.14	0.59	4.34667	0.333333	0.62	4.85667	0.41	uncharacterized protein LOC109704660
gene-LOC109704665	0	0.86	0	4.29667	3.81	0.433333	1.83	nuclease HARBI1	EC:3.1.-.-]
gene-LOC109704666	9.23667	3.91667	8.08333	8.21667	7.86333	0	9.97	--
gene-LOC109704667	4.58667	8.51667	1.09333	1.39667	7.07667	1.76	0.13	EIX receptor 44198
gene-LOC109704668	0.416667	0.0433333	0.686667	0.00666667	0.0266667	0.00333333	0	Ca2+/H+ antiporter, TMEM165/GDT1 family
gene-LOC109704669	3.15	2.06333	3.04667	0.103333	1.66667	0.366667	0.24	uncharacterized protein LOC109704669
gene-LOC109704670	0.603333	0	0.83	0.693333	0	0	0.02	--
gene-LOC109704672	2.48333	0.0833333	3.20333	0.386667	0.373333	0	0.03	enoyl-CoA hydratase	EC:4.2.1.17]
gene-LOC109704675	36.21	29.7133	22.9033	28.4867	39.5833	48.1467	28.4767	12-oxophytodienoic acid reductase	EC:1.3.1.42]
gene-LOC109704676	2.34	0.15	0.436667	0.173333	1.09	0.06	0.07	EIX receptor 44198
gene-LOC109704677	3.01	1.34667	4.03333	1.76667	1.40667	3.87	3.08	secretion-regulating guanine nucleotide exchange factor
gene-LOC109704679	8.87667	4.77	10.84	6.42333	6.08667	6.47333	7.39667	pre-rRNA-processing protein TSR4
gene-LOC109704681	12.18	2.61333	12.2433	0.0233333	0	5.36333	7.32667	serine/threonine-protein phosphatase 5	EC:3.1.3.16]
gene-LOC109704682	0.193333	0	0.106667	0.04	0	0	0	phenylalanine N-monooxygenase	EC:1.14.14.40]
gene-LOC109704683	14.79	8.80667	35.36	35.8333	16.1333	8.37	11.8433	uncharacterized protein LOC109704683
gene-LOC109704688	0	0.243333	0.00666667	0.113333	0.483333	0.166667	0.27	transmembrane protein 70, mitochondrial
gene-LOC109704689	18.6867	31.21	9.73333	17.6133	28.7	37.2067	12.0033	--
gene-LOC109704690	13.6367	5.07333	5.57333	7.07	3.05	10.48	1.51	elongation factor 1-alpha
gene-LOC109704693	0.626667	0.286667	0.146667	0.27	0	0	0.03	protein TIFY 5A-like
gene-LOC109704694	5.3	1.79	5.66333	6.64333	8.58667	8.90333	9.02333	Endoplasmic reticulum metallopeptidase 1
gene-LOC109704695	27.9967	39.9467	25.05	29.2167	35.0067	72.22	22.23	ubiquitin-conjugating enzyme E2 J2	EC:2.3.2.23]
gene-LOC109704696	2.44333	1.61	2.84333	0.08	2.56	0	1.87667	transcription initiation factor TFIIB
gene-LOC109704697	856.133	750.12	747.143	926.327	628.74	698.54	1382.71	YTH domain-containing family protein
gene-LOC109704701	0.123333	0.0666667	0.11	0.18	0.176667	0.306667	0.0766667	--
gene-LOC109704702	0.726667	0.973333	2.96333	0.293333	0.79	2.22667	0.356667	ectonucleotide pyrophosphatase/phosphodiesterase family member 44199	EC:3.1.4.1 3.6.1.9]
gene-LOC109704703	2.85333	3.87333	4.16333	4.52	7.07333	2.46	5.83	zinc finger SWIM domain-containing protein 3
gene-LOC109704704	2.99667	5.27667	5.52667	2.19333	3.69333	3.24333	2.88667	uncharacterized protein LOC109704704
gene-LOC109704705	0.79	1.86667	0.71	1.68	1.59667	3.17667	1.33	putative arabinosyltransferase	EC:2.4.2.-]
gene-LOC109704706	24.63	53.2333	22.4633	36.3467	51.9633	65.2433	49.3133	sulfiredoxin	EC:1.8.98.2]
gene-LOC109704709	0.05	0.0133333	0.106667	8.97667	1.21667	0.546667	1.95333	uncharacterized protein LOC109704709
gene-LOC109704710	0.68	0.596667	1.28	0.64	0.496667	0.443333	0.973333	pentatricopeptide repeat domain-containing protein 1
gene-LOC109704711	0.353333	0.473333	0.536667	0.206667	0.296667	1.01667	0.423333	--
gene-LOC109704712	1.74667	4.36	3.59	1.26667	2.90667	1.79333	4.49	RIO kinase 1	EC:2.7.11.1]
gene-LOC109704715	32.82	36.8033	28.8767	25.7167	29.5667	41.0933	45.5733	large subunit ribosomal protein L7e
gene-LOC109704718	0.0933333	0	0.133333	0	0.0333333	0	0.01	--
gene-LOC109704719	0.563333	0.22	0.453333	0.0366667	0.423333	0.01	0.246667	cytochrome c6
gene-LOC109704720	1.65667	0.11	0.42	0.2	0.11	0.0833333	0.166667	--
gene-LOC109704722	1.67667	3.77333	1.86333	3.10667	4.30333	1.87	2.54667	uncharacterized protein LOC109704722
gene-LOC109704723	11.59	9.47	7.89	10.2067	8.94	5.15333	4.01333	tRNA guanosine-2'-O-methyltransferase	EC:2.1.1.34]
gene-LOC109704725	32.0833	9.85	51.7767	21.49	0.0533333	5.79333	20.53	cytochrome P450 family 71 subfamily A
gene-LOC109704726	2.18667	1.91	1.47	0.996667	0.42	0.77	0.55	dual specificity MAP kinase phosphatase	EC:3.1.3.16 3.1.3.48]
gene-LOC109704727	0.266667	0.263333	0.58	0.226667	0.216667	0.16	0.203333	Ca2+/H+ antiporter, TMEM165/GDT1 family
gene-LOC109704728	16.29	10.33	20.9133	9.81333	0.34	27.45	20.1833	large subunit ribosomal protein L31
gene-LOC109704729	2.28	0.82	2.11667	1.61667	1.14667	1.62333	1.25333	uncharacterized protein LOC109704729
gene-LOC109704730	22.0633	17.1367	13.33	8.04333	35.35	39.3433	16.21	uncharacterized protein LOC109704730
gene-LOC109704733	5.13	2.88	6.24	5.39667	4.38667	2.47667	3.47667	--
gene-LOC109704734	31.4533	20.7133	47.65	23.18	27.58	26.9833	36.7733	aralkylamine N-acetyltransferase	EC:2.3.1.87]
gene-LOC109704736	1.23667	0.236667	1.62333	0.156667	0.9	0.136667	0.416667	--
gene-LOC109704737	162.97	154.603	54.7767	334.09	113.54	280.427	306.343	uncharacterized protein LOC109704737
gene-LOC109704738	3.44333	1.00333	2.92	2.82667	0	4.87667	2.08	(+)-abscisic acid 8'-hydroxylase	EC:1.14.13.93]
gene-LOC109704739	5.03	0.896667	2.45	2.65667	0.563333	4.62667	1.81667	heat shock transcription factor, other eukaryote
gene-LOC109704741	0.03	0.0166667	0.0533333	0.00666667	0.01	0.01	0	leucine-rich repeat protein SHOC2
gene-LOC109704742	1.32333	0.78	1.24333	0	1.07667	0.996667	0.00333333	uncharacterized protein LOC109704742, partial
gene-LOC109704744	0.486667	2.38667	0.256667	0.466667	1.11	0.5	0.133333	serine/threonine-protein kinase OXI1	EC:2.7.11.1]
gene-LOC109704745	5.14	5.09	6.06	5.69333	10.1467	2.34667	0.553333	solute carrier family 35, member F1/2
gene-LOC109704746	22.16	2.70333	22.8467	5.72667	9.62	5.00333	12.6867	uncharacterized protein LOC109704746
gene-LOC109704751	11.2933	0.813333	9.09333	6.06	0.286667	4.5	5.59	RNA-binding protein 39
gene-LOC109704752	1.25333	0	0.223333	0.313333	0.00333333	0.01	0.0666667	glutaredoxin domain-containing cysteine-rich protein 1
gene-LOC109704753	0.94	0.736667	1.28333	1.14	0.466667	2.02	0.916667	tubulin alpha
gene-LOC109704755	0.393333	1.10667	0.193333	1.03	0.0166667	0.273333	0.756667	uncharacterized protein LOC109704755
gene-LOC109704756	0.03	0.51	0.0233333	0.16	0.116667	0.846667	0.0333333	transcription factor MYB, plant
gene-LOC109704757	0.946667	5.38667	1.53667	0.67	0.7	3.85	1.32333	L-gulonolactone oxidase	EC:1.1.3.8]
gene-LOC109704759	0	0.116667	0	0	0	0.19	0.796667	--
gene-LOC109704760	1.60333	0.456667	2.12333	3.21333	2.64667	0.0166667	0.103333	--
gene-LOC109704761	3.35667	3.44667	2.94	2.86667	11.9	5.96333	3.75	putative pectin methyltransferase	EC:2.1.1.-]
gene-LOC109704762	0.39	0.23	0.666667	0.396667	0.696667	0.886667	0.883333	non-structural maintenance of chromosomes element 3
gene-LOC109704763	4.62	10.1867	4.37667	3.93	8.77	15.82	6.07667	superoxide dismutase, Cu-Zn family	EC:1.15.1.1]
gene-LOC109704764	1	0.413333	0.736667	0.58	2.8	0.73	1.01667	uncharacterized protein LOC109704764 isoform X2
gene-LOC109704767	0.16	0.0266667	0.386667	0.18	0.176667	0.116667	0.0633333	uncharacterized protein LOC109704767
gene-LOC109704768	1.24	0.33	2.54	1.25	0.516667	0.386667	0.606667	uncharacterized protein LOC109704768
gene-LOC109704769	2.00333	1.62667	3.26333	1.31	1.33	0.946667	0.903333	leucine-rich PPR motif-containing protein, mitochondrial
gene-LOC109704770	9.83667	2.01	3.04667	1.03667	2.36	0.61	0.793333	EIX receptor 44198
gene-LOC109704771	1.93333	1.05	4.55	2.65333	1.76667	1.65	1.40667	cellulose synthase A	EC:2.4.1.12]
gene-LOC109704772	14.5033	0.216667	6.98	0	0.266667	0	0	LRR receptor-like serine/threonine-protein kinase FLS2	EC:2.7.11.1]
gene-LOC109704773	0.576667	0.136667	1.29	0.34	0.176667	0.19	0.246667	pentatricopeptide repeat domain-containing protein 1
gene-LOC109704774	1.55667	0.14	2.69	0.786667	0.58	0.55	1.33333	--
gene-LOC109704778	1.32667	1.02667	1.99667	0.0266667	1.14	1.52	2.87667	uncharacterized protein LOC109704778 isoform X1
gene-LOC109704779	4.64	4.69	4.63333	14.04	4.78	2.20667	3.07667	25S rRNA (uracil2634-N3)-methyltransferase	EC:2.1.1.313]
gene-LOC109704782	39.1667	173.97	24.7133	52.36	115.247	155.457	36.41	umecyanin-like
gene-LOC109704783	2.21333	0.486667	2.80667	1.15667	1.46	0.0133333	0.0233333	uncharacterized protein LOC109704783
gene-LOC109704784	7.15	5.58	7.72667	5.6	6.27667	0.0633333	0.0433333	transcription initiation factor TFIIH subunit 3
gene-LOC109704785	0.313333	0.806667	0.13	0.856667	0.856667	1.37	1.35333	prolactin regulatory element-binding protein
gene-LOC109704787	2.36	4.85667	1.99	6.42333	6.95	5.4	4.07	beta-glucuronosyltransferase	EC:2.4.1.-]
gene-LOC109704788	9.52333	6.43333	9.13333	6.04333	5.49333	15.86	4.97333	uncharacterized protein LOC109704788 isoform X1
gene-LOC109704789	0.03	1.46667	0.32	5.17333	5.43	1.47667	1.69333	uncharacterized protein
gene-LOC109704790	0.643333	0.37	1.26667	0.473333	0.533333	0.27	0.346667	disease resistance protein RPM1
gene-LOC109704792	0.03	0.89	0.0533333	0.263333	0.776667	0.05	0.546667	callose synthase	EC:2.4.1.-]
gene-LOC109704793	7.14333	7.25667	6.13667	4.92	14.5933	14.8567	2.90333	--
gene-LOC109704795	0.983333	1.22	2.03667	1.07667	0.683333	6.52	1.81	vacuolar iron transporter family protein
gene-LOC109704796	0.0766667	0.103333	0.0566667	0.0133333	0.0133333	49.3933	21.65	--
gene-LOC109704797	2.79667	0.73	2.75	2.8	0.02	2.67333	0.376667	auxin response factor
gene-LOC109704799	0	3.18667	0	0	2.71	3.47	2.40333	DNA-3-methyladenine glycosylase I	EC:3.2.2.20]
gene-LOC109704800	1.20667	3.34	1.45667	3.17	11.75	0.296667	1.38333	disease resistance protein RPM1
gene-LOC109704801	1.55	0	1.16667	1.77	2.49667	0.0933333	0	potassium channel
gene-LOC109704803	0.513333	0.233333	2.12	0.17	0.0233333	0.313333	0.563333	3-ketoacyl-CoA synthase	EC:2.3.1.199]
gene-LOC109704804	3.71	6.37333	2.45667	11.8733	3.99667	11.8967	5.81	formamidopyrimidine-DNA glycosylase	EC:3.2.2.23 4.2.99.18]
gene-LOC109704805	0.643333	13.8267	0.12	3.90667	2.95333	13.06	1.80333	ACT domain-containing protein ACR2-like
gene-LOC109704808	2.00667	1.38667	1.27667	1.00333	1.34667	0.41	0	uncharacterized protein LOC109704808, partial
gene-LOC109704809	0.973333	3.47	0.77	2.67667	2.26333	6.15333	2.17667	GTP pyrophosphokinase	EC:2.7.6.5]
gene-LOC109704810	0.94	1.77333	2.32667	1.44333	1.92667	3.61667	2.39667	spermidine dicoumaroyl transferase	EC:2.3.1.249]
gene-LOC109704811	50.69	0.143333	73.7233	0.15	48.9867	47.4133	105.633	magnesium chelatase subunit I	EC:6.6.1.1]
gene-LOC109704812	0.0266667	0	0.0133333	0.03	0.0933333	0.0166667	0.01	E3 ubiquitin-protein ligase ATL41	EC:2.3.2.27]
gene-LOC109704813	0.136667	0.4	0.0666667	0.03	0.726667	0.0433333	0.0433333	E3 ubiquitin-protein ligase ATL41	EC:2.3.2.27]
gene-LOC109704814	4.28667	5.3	2.27333	2.93	5.00667	6.51333	2.57667	WRKY transcription factor 22
gene-LOC109704818	9.56333	10.66	10.5133	19.2233	0	10.87	8.42333	vacuolar protein sorting-associated protein 18
gene-LOC109704820	31.53	38.54	34.9467	12.2933	26.6533	25.41	18.19	interleukin-1 receptor-associated kinase 4	EC:2.7.11.1]
gene-LOC109704822	0	2.18	0	0.0666667	5.96	2.53	0.0333333	cytochrome P450 family 71 subfamily A
gene-LOC109704827	23.8633	6.53	38.02	7.90333	14.3933	6.29667	9.93	--
gene-LOC109704829	20.12	30.2633	21.4233	33.0867	44.82	28.6767	41.8433	integrator complex subunit 11	EC:3.1.27.-]
gene-LOC109704830	8.59667	10.4967	3.95333	16.34	9.21333	38.7733	19.3667	heat shock transcription factor, other eukaryote
gene-LOC109704831	9.63667	14.49	11.0467	17.39	17.0167	14.5533	18.8467	UPF0426 protein At1g28150, chloroplastic-like
gene-LOC109704832	3.96667	9.98667	3.99	7.60333	13.6833	10.1567	7.50667	--
gene-LOC109704833	4.24333	6.11	5.44333	9.47	10.92	20.59	6.43	shikimate O-hydroxycinnamoyltransferase	EC:2.3.1.133]
gene-LOC109704836	0.583333	2.95667	0.21	0.98	2.47667	0.506667	0.263333	isoflavone 7-O-glucoside-6''-O-malonyltransferase	EC:2.3.1.115]
gene-LOC109704837	8.23667	24.15	5.35	8.02333	13.1833	5.81667	4.52333	hypothetical protein ACMD2_24018, partial
gene-LOC109704840	0.75	0.123333	0.686667	0.143333	0.0766667	0	0	--
gene-LOC109704841	2.02	0.776667	2.61333	0.996667	0.963333	0.97	1.10333	trichohyalin
gene-LOC109704842	0.486667	0.32	0.706667	0	0	0	0.263333	expansin
gene-LOC109704843	5.53	0.0233333	6.1	0	6.91333	0.00666667	0	protein SCAI-like
gene-LOC109704844	5.98333	0	0.793333	0.05	0.0566667	0.0333333	0.02	transcription factor MYB, plant
gene-LOC109704845	2.12333	10.1367	2.18	4.35	0	0.923333	2.41333	ena/VASP-like protein
gene-LOC109704846	17.6167	10.76	24.96	11.5633	17.3833	11.5133	9.66333	uncharacterized protein LOC109704846
gene-LOC109704847	0.19	0.1	0	0.223333	0.0833333	0.276667	4.93	--
gene-LOC109704849	2.65667	0	3.32667	0.0166667	0	0	0.0133333	--
gene-LOC109704850	0.25	0.103333	0.406667	0.103333	0.18	0.116667	0.0666667	uncharacterized protein LOC109704850
gene-LOC109704852	0	0.07	0	0.0766667	0.0633333	0.0233333	0.00666667	interleukin-1 receptor-associated kinase 4	EC:2.7.11.1]
gene-LOC109704853	2.02333	0.0433333	5.35667	3.93	0.763333	1.09333	6.05333	--
gene-LOC109704854	2.67667	1.81667	3.20667	1.72667	0.403333	2.55667	0.98	--
gene-LOC109704855	7.21333	543.6	10.1133	285.143	24.32	33.3533	9.42	cold-inducible RNA-binding protein
gene-LOC109704857	1.75333	0.103333	2.43667	0	1.16333	0	0.0866667	--
gene-LOC109704858	42.39	38.0333	77.4333	80.9333	48.6333	48.8267	37.9333	--
gene-LOC109704861	30.9133	38.32	37.72	90.3533	102.45	28.41	92.2533	disease resistance protein RPM1
gene-LOC109704862	1.62667	1.62333	2.53333	2.45667	2.58333	2.23667	4.50333	alcohol-forming fatty acyl-CoA reductase	EC:1.2.1.84]
gene-LOC109704863	8.24	5.62	5.36	4.29333	8.91667	2.62667	1.36333	disease resistance protein RPM1
gene-LOC109704864	17.5167	19.69	6.87333	0.0166667	0.0466667	41.96	15.7867	fatty acid omega-hydroxylase	EC:1.14.-.-]
gene-LOC109704866	5.15333	0	6.69333	0	0.01	0	0	uncharacterized protein LOC109704866
gene-LOC109704867	2.05	5.57667	1.94	7.10667	4.92667	6.86667	7.08667	interleukin-1 receptor-associated kinase 4	EC:2.7.11.1]
gene-LOC109704868	0.423333	0.0366667	0.32	0.02	0.01	0	0.0166667	--
gene-LOC109704871	0.726667	0.29	1.07	0.9	0.766667	0.616667	0.473333	alcohol-forming fatty acyl-CoA reductase	EC:1.2.1.84]
gene-LOC109704872	6.90667	49.5467	2.71	4.63	22.0667	0.17	0.0433333	uncharacterized protein LOC109704872
gene-LOC109704873	11.79	2.68	10.7367	22.3667	5.76	2.89333	6.89667	reticulon-1
gene-LOC109704875	0.00666667	0.256667	0.0166667	0.21	0.0333333	0.116667	0.02	E1A-binding protein p400	EC:3.6.4.-]
gene-LOC109704876	1.34667	0.496667	1.89	0.49	0.7	1.1	0.393333	WD repeat and FYVE domain-containing protein 3
gene-LOC109704879	4.37	4.16667	5.43667	3.81	1.31667	4.63667	6.48	glycyl-tRNA synthetase	EC:6.1.1.14]
gene-LOC109704880	2.26667	0.0333333	1.85333	0.153333	0.103333	1.96	1.53	secretory carrier-associated membrane protein
gene-LOC109704881	5.18333	10.9033	5.20667	6.51333	17.52	3.54333	11.6433	uncharacterized protein LOC109704881
gene-LOC109704882	34.1667	11.3733	27.8967	5.06667	9.75	33.5167	13.33	large subunit ribosomal protein L10e
gene-LOC109704883	0.446667	0.116667	0.456667	0.223333	0.0633333	0	0	--
gene-LOC109704885	3.75	1.51333	3.63	1.09	2.21667	0.49	0.42	tRNA nucleotidyltransferase (CCA-adding enzyme)	EC:2.7.7.72 3.1.3.- 3.1.4.-]
gene-LOC109704886	3.88333	1.53	4.44667	3.5	1.93	1.53	4.35667	WD repeat and FYVE domain-containing protein 3
gene-LOC109704888	15.8567	13.0033	23.6667	29.1233	17.5067	16.06	10.7167	--
gene-LOC109704889	2.25	1.33333	2.07667	2.35667	2.06333	1.1	2.19333	mTERF domain-containing protein, mitochondrial
gene-LOC109704891	834.25	377.087	764.03	394.427	254.337	0.193333	445.727	photosystem I subunit X
gene-LOC109704892	1.03667	0.816667	1.59667	1.27667	1.60667	0.633333	2.28333	--
gene-LOC109704897	0.07	0.06	0.1	0.0833333	0.05	0.0666667	0.11	NADH dehydrogenase (ubiquinone) Fe-S protein 2	EC:7.1.1.2 1.6.99.3]
gene-LOC109704904	0.503333	0.21	1.04667	0.576667	0.47	0.466667	0.32	--
gene-LOC109704907	20.1833	0.883333	14.2	1.47333	0.0166667	0.66	1.10333	UPF0481 protein At3g47200-like
gene-LOC109704908	0.0133333	0.25	0.0233333	0.556667	0.0133333	0.243333	0.79	checkpoint serine/threonine-protein kinase	EC:2.7.11.1]
gene-LOC109704909	20.17	0.04	20.82	22.2267	0.06	0.04	0.00666667	interleukin-1 receptor-associated kinase 4	EC:2.7.11.1]
gene-LOC109704910	12.2067	0.373333	18.6167	9.91333	0.623333	0.593333	0.7	--
gene-LOC109704915	4.84333	8.67333	7.39	5.48333	4.34667	3.48333	5.18	solute carrier family 44 (choline transporter-like protein), member 38387
gene-LOC109704916	0.866667	0.51	0.573333	1.17333	0.45	0.213333	0.413333	vacuolar protein 8
gene-LOC109704917	10.53	0	16.0533	0	0.01	14.84	6.21333	--
gene-LOC109704919	22.9633	14.7533	37.64	41.38	0.56	31.86	24.16	protein phosphatase PTC7	EC:3.1.3.16]
gene-LOC109704920	1.47	2.21667	0.953333	1.63667	1.56	3.42	2.44	myo-inositol-1-phosphate synthase	EC:5.5.1.4]
gene-LOC109704921	0.15	0.966667	0.07	0.503333	0.76	0.553333	0.0866667	GABA transporter 1-like, partial
gene-LOC109704926	1.84333	2.78	2.06	14.6133	2.58	6.80667	5.70667	--
gene-LOC109704927	0.373333	0.04	0.203333	0.0833333	0.206667	6.91667	0.06	caffeoyl-CoA O-methyltransferase	EC:2.1.1.104]
gene-LOC109704928	20.3733	0.0633333	22.8133	13.0967	10.66	0.07	0.123333	--
gene-LOC109704930	8.18667	6.22	9.72333	15.3267	0.0266667	0.0133333	0	3',5'-nucleoside bisphosphate phosphatase	EC:3.1.3.97]
gene-LOC109704933	1.56667	0.583333	1.65	2.88	2.73667	0.933333	4.85	--
gene-LOC109704934	1.13667	0.573333	2.03667	0.0133333	0.0166667	0.0466667	0.51	OTU domain-containing protein 5	EC:3.4.19.12]
gene-LOC109704936	4.54333	4.06	3.51333	0.873333	10.2333	3.68333	2.47	caffeoyl-CoA O-methyltransferase	EC:2.1.1.104]
gene-LOC109704939	1.33	0.403333	0.776667	0.99	0.476667	0.16	0.95	mitogen-activated protein kinase kinase 9	EC:2.7.12.2]
gene-LOC109704940	0.306667	0.79	0.356667	0.0566667	0.2	1.13333	0.193333	mRNA-decapping enzyme 1B	EC:3.-.-.-]
gene-LOC109704944	282.403	199.163	117.967	105.553	160.63	284.827	135.83	--
gene-LOC109704945	1.15333	1.29667	2.51333	0.806667	1.19333	6.03667	1.05667	cholestenol Delta-isomerase	EC:5.3.3.5]
gene-LOC109704946	0.333333	4.72	0	1.01667	1.48333	2.08333	0.44	--
gene-LOC109704949	0.136667	0	0.0133333	0.03	0	0.216667	0.246667	putative beta-1,4-xylosyltransferase IRX9	EC:2.4.2.-]
gene-LOC109704950	1.03333	0.826667	1.15333	0.936667	1.23	0.506667	0.956667	--
gene-LOC109704955	1.06	0.04	0.693333	0.596667	0.27	0.0866667	1.14667	--
gene-LOC109704956	0.44	0.21	0.54	0.35	0.68	0.363333	0.946667	elongation factor P
gene-LOC109704957	16.2033	5.02333	19.2733	3.39	3.53	2.64	2.88333	beta-glucosidase	EC:3.2.1.21]
gene-LOC109704958	0	0.176667	0.0233333	0	0.23	0.0933333	0.0733333	cell cycle checkpoint protein	EC:3.1.11.2]
gene-LOC109704960	5.04	4.98667	6.75	9.55333	5.63667	2.83	11.1167	gibberellin 2-oxidase	EC:1.14.11.13]
gene-LOC109704963	2.15	1.07	2.68333	1.19333	1.04	2.12333	1.59333	adenylyl cyclase-associated protein
gene-LOC109704964	9.3	4.72667	15.4633	5.40667	5.28667	0.89	3.66	tRNA guanosine-2'-O-methyltransferase	EC:2.1.1.34]
gene-LOC109704965	0.103333	2.11333	0.15	2.31333	0.0566667	0.86	0.686667	disease resistance protein RPM1
gene-LOC109704967	2.85667	0.866667	2.59333	1.31667	1.64	1.91	0.52	--
gene-LOC109704968	0.33	0.596667	0.226667	0.446667	0.04	0.57	0	--
gene-LOC109704969	0.29	0.57	0.23	0.53	0.193333	0.55	0.976667	--
gene-LOC109704971	98.48	37.13	115.68	98.3967	49.6533	72.7933	87.84	homeobox protein Meis2
gene-LOC109704972	9.18667	3.07333	6.31	4.53667	3.06333	9.42	4.80333	uncharacterized protein LOC109704972
gene-LOC109704973	0.346667	0.466667	0.59	1.61	0.363333	0.873333	2.19667	leucine-rich PPR motif-containing protein, mitochondrial
gene-LOC109704975	6.60333	0.0866667	7.80333	7.76667	0.21	0	0.00333333	nuclear pore complex protein Nup133
gene-LOC109704976	0.236667	0.283333	0.24	0.223333	0.123333	0.726667	0.08	urate oxidase	EC:1.7.3.3]
gene-LOC109704979	1.04	2.83667	0.77	0.793333	1.53333	2.16333	0.66	multidrug resistance protein, MATE family
gene-LOC109704981	4.18667	2.07333	3.45333	6.05	2.71333	4.73333	9.5	--
gene-LOC109704984	0.21	0.2	0.676667	0.28	0.213333	0.113333	0.243333	adenylosuccinate lyase	EC:4.3.2.2]
gene-LOC109704986	5.18667	2.41333	6.84333	1.86	0.103333	2.96667	4.2	putative transporter arsB isoform X1
gene-LOC109704987	0	0.0133333	0	0.123333	0	0.0133333	0	uncharacterized protein LOC109704987
gene-LOC109704988	0.0933333	55.8867	0.0533333	46.6733	21.5067	28.3567	29.8833	thiosulfate:glutathione sulfurtransferase	EC:2.8.1.-]
gene-LOC109704990	2.40667	4.49333	0.8	1.22333	0.346667	0.0366667	0.05	EIX receptor 44198
gene-LOC109704992	0.106667	0.126667	0.03	0.0633333	0.13	0.0866667	0.0966667	zinc finger SWIM domain-containing protein 3
gene-LOC109704993	3.5	2.21	3.90333	4.7	2.58333	6.29333	4.10333	--
gene-LOC109704996	0.32	0	0.316667	0.0733333	0	0.303333	0	--
gene-LOC109704998	0.646667	2.25	0.76	0.533333	1.86	0.5	2.10667	MYB-related transcription factor LHY
gene-LOC109705000	2.15333	0.31	4.12333	0.946667	0.233333	0.656667	0.15	uncharacterized protein LOC109705000 isoform X1
gene-LOC109705003	0.923333	0.303333	1.09	0.216667	0.876667	0.263333	0.183333	K(+) efflux antiporter 2, chloroplastic-like, partial
gene-LOC109705005	0.0166667	0.0766667	0.0133333	0.286667	0.12	0.0633333	0.176667	heparanase	EC:3.2.1.166]
gene-LOC109705006	0.396667	0.0233333	0.296667	1.14	0	0.32	0	--
gene-LOC109705007	0.46	1.83333	0.263333	2.49	8.31	4.90667	0.193333	glutamate receptor, ionotropic, plant
gene-LOC109705008	0	0	0	1.89	0	0.536667	2.95	--
gene-LOC109705013	0	0.42	0	0	0.0833333	0	0	--
gene-LOC109705015	36.4467	0.43	47.6467	0.42	28.9033	29.7267	26.11	stromal processing peptidase, chloroplastic-like
gene-LOC109705016	1764.87	633.387	3042.74	1071.58	1177.86	983.297	1295.25	cathepsin H	EC:3.4.22.16]
gene-LOC109705017	2.5	5.20333	3.50333	0.653333	0	0.0133333	1.16667	WD repeat-containing protein 61
gene-LOC109705018	5.57	12.7333	6.62667	0.0166667	0	12.74	0.03	--
gene-LOC109705019	0.61	0.426667	0.933333	0	0.406667	0.403333	1.35333	adiponectin receptor
gene-LOC109705020	0.22	0.316667	0.283333	0.23	0.233333	0.416667	0.496667	abhydrolase domain-containing protein 17	EC:3.1.2.22]
gene-LOC109705021	6.52333	13.7867	6.28333	6.05333	6.45667	13.6433	14.91	plant G-box-binding factor
gene-LOC109705022	0.0133333	0.15	0.0666667	5.57333	0.17	11.2367	4.77667	Usher syndrome type-1G protein
gene-LOC109705023	0.0466667	0.05	0.0133333	0.0533333	0.19	0.353333	0.113333	--
gene-LOC109705026	7.06667	21.7833	5.85667	4.51667	16.44	0.216667	0.203333	zinc finger AN1 domain-containing stress-associated protein 15-like
gene-LOC109705028	6.47	12.1167	3.25667	6.32333	10.3767	8.56333	4.18667	elongation factor 1-alpha
gene-LOC109705029	2.87667	1.19333	0.21	0.23	0.903333	0.5	0.356667	RNA-binding protein Musashi
gene-LOC109705031	0.543333	0.1	0.846667	0.266667	0.303333	0.136667	0.53	transcription factor MYC2
gene-LOC109705032	6.26	8.94333	6.55333	15.3333	3.81667	3.22667	3.26667	--
gene-LOC109705036	6.06667	5.31	3.53333	0.106667	14.3067	5.78333	8.05333	uncharacterized protein LOC109705036
gene-LOC109705042	0.0733333	1.61333	0	0.04	2.63667	1.77	0	transcription factor MYC2
gene-LOC109705043	0	0.286667	0	0.216667	0.246667	0.0866667	0.263333	ATP-dependent RNA helicase DDX56/DBP9	EC:3.6.4.13]
gene-LOC109705045	1.03	0.246667	2.24	1.01333	0.313333	0.31	0.986667	uncharacterized protein LOC109705045
gene-LOC109705047	1.04667	0.0633333	1.17333	0.173333	0.18	0.0866667	0.0366667	--
gene-LOC109705049	0.766667	16.56	1.08333	0.293333	14.9267	0.94	0.313333	glutathione S-transferase	EC:2.5.1.18]
gene-LOC109705050	0.616667	0.393333	1.34333	0.623333	1.18	0.746667	0.676667	glutathione S-transferase	EC:2.5.1.18]
gene-LOC109705054	5.00667	4.06333	7.37	6.06667	4.98	1.99667	2.53333	DnaJ homolog subfamily B member 4
gene-LOC109705055	5.79667	5.85	6.54	5.96	5.27667	2.60333	3.08	ferric-chelate reductase	EC:1.16.1.7]
gene-LOC109705057	11.8267	10.1733	12.6467	11.3867	11.3	4.96667	5.52	symplekin
gene-LOC109705058	7.76667	12.4933	14.2767	27.7533	20.6567	7.54	25.4267	--
gene-LOC109705060	11.6867	0.613333	19.09	7.46667	3.49	3.46667	4.74333	--
gene-LOC109705061	0	0.166667	0.00666667	0.15	0.163333	0.133333	0.39	cingulin-like protein 1
gene-LOC109705063	0.773333	2.23333	0.47	0.133333	2.60667	0.336667	0.31	UDP-glucosyl transferase 73C	EC:2.4.1.-]
gene-LOC109705064	25.58	22.1467	26.3167	86.0067	54.4633	31.16	72.3633	cleavage and polyadenylation specificity factor subunit 6-like isoform X1
gene-LOC109705065	0.366667	0.596667	0.43	0.466667	0.276667	0.27	0.78	ferric-chelate reductase	EC:1.16.1.7]
gene-LOC109705066	0.216667	0	1.70333	0.04	0	0	0	--
gene-LOC109705068	3.04333	0.0233333	3.88667	2.60333	0	0	0	ribosome biogenesis protein ERB1
gene-LOC109705073	0.486667	18.2167	0.713333	12.05	26.51	17.33	19.7133	--
gene-LOC109705074	2.08	2.88333	1.80667	0.0266667	4.53667	3.48	4.32	structure-specific endonuclease subunit SLX1	EC:3.6.1.-]
gene-LOC109705075	0	0.236667	0.0733333	0	0.123333	0.246667	0.103333	E3 ubiquitin-protein ligase RNF38/44	EC:2.3.2.27]
gene-LOC109705079	0.266667	0.466667	0.196667	0.113333	0.13	0	0	uncharacterized protein LOC109705079
gene-LOC109705083	0.57	0.606667	0.96	0.82	0.623333	0.456667	0.336667	neurofilament heavy polypeptide-like
gene-LOC109705086	3.20667	2.13667	5.19	2.54333	3.67333	2.54333	1.84667	sirohydrochlorin ferrochelatase	EC:4.99.1.4]
gene-LOC109705087	0.873333	0.74	1.58667	0.753333	0.403333	0.806667	0.53	ATP-dependent DNA helicase HFM1/MER3	EC:3.6.4.12]
gene-LOC109705088	0.15	0.376667	0.0933333	0.16	0.0833333	0.226667	0.23	trihelix transcription factor GT-3b-like
gene-LOC109705089	0	20.4367	0.0266667	19.2333	0.0233333	0	15.2033	--
gene-LOC109705091	2.04333	1.58333	4.33333	0.906667	1.97	1.24	1.34667	LOW QUALITY PROTEIN: uncharacterized protein LOC109705091
gene-LOC109705092	121.347	163.213	109.217	34.5333	118.66	461.7	81.8667	HSP20 family protein
gene-LOC109705093	7.61	13.2933	7.88667	2.95	13.2367	13.2	6.95	--
gene-LOC109705095	0.243333	0	0.0233333	0.03	0.04	0	0.16	--
gene-LOC109705100	28.66	26.13	36.2933	32.2533	24.5467	37.8933	40.4933	uncharacterized protein LOC109705100
gene-LOC109705101	0.0866667	0.17	0.226667	0.186667	0.243333	0	0.0133333	--
gene-LOC109705104	4.05	3.73667	4.73333	6.27333	2.84667	4.80333	4.56333	interleukin-1 receptor-associated kinase 4	EC:2.7.11.1]
gene-LOC109705105	0.393333	0.476667	0.19	0.603333	0.35	2.92	1.34667	formamidopyrimidine-DNA glycosylase	EC:3.2.2.23 4.2.99.18]
gene-LOC109705109	0.236667	0.02	0.226667	0.0966667	0.09	0.2	0.04	--
gene-LOC109705111	7.20333	3.93333	10.3867	0.106667	3.71	3.28	3.25	interleukin-1 receptor-associated kinase 4	EC:2.7.11.1]
gene-LOC109705113	0.06	0.0666667	0.16	0.0466667	0.0433333	0.00666667	0.02	--
gene-LOC109705114	2.48333	5.95333	1.86333	2.67333	6.27667	6.02667	4.01667	mTERF domain-containing protein, mitochondrial
gene-LOC109705115	7.62667	20.8167	9.07667	12.5233	17.7333	16.89	5.48667	RPM1-interacting protein 4
gene-LOC109705120	0.193333	0	0.686667	0.723333	0.0266667	0.11	0.786667	--
gene-LOC109705121	0	0.956667	0.02	0.44	0.983333	0	0.296667	NRR repressor homolog 3-like
gene-LOC109705123	1.71333	0.01	1.48667	2.58333	0	0	0.03	--
gene-LOC109705124	8.90333	2.21333	13.5533	6.97	0.0266667	0.05	0.0333333	ribosome biogenesis protein ERB1
gene-LOC109705125	2.72	3.34333	2.47333	2.19667	2.88	2.19667	0.06	cytochrome c oxidase assembly protein subunit 11
gene-LOC109705130	0.953333	0.133333	1.3	0.696667	0.376667	0.933333	0.563333	--
gene-LOC109705132	0.223333	0	0.116667	0.0333333	0.0133333	0	0	ethylene receptor	EC:2.7.13.-]
gene-LOC109705144	11.4433	20.1533	13.71	8.43667	8.52	8.82333	8.40333	nuclear pore complex protein Nup133
gene-LOC109705148	0	0.196667	0.0233333	0.796667	0.406667	0	0.166667	--
gene-LOC109705150	32.4533	54.5167	33.9933	47.74	63.4733	67.29	36.5067	20S proteasome subunit beta 3	EC:3.4.25.1]
gene-LOC109705157	0	0	0	0.08	0.296667	0.34	0.193333	--
gene-LOC109705160	7.16667	1.75333	9.04333	1.16333	2.73	2.68667	2.82333	diacylglycerol diphosphate phosphatase / phosphatidate phosphatase	EC:3.1.3.81 3.1.3.4]
gene-LOC109705161	89.6533	123.95	203.433	92.23	129	53.5567	44.4	cellulose synthase A	EC:2.4.1.12]
gene-LOC109705163	5.12	8.19667	4.37667	9.29333	8.91667	4.89333	4.33333	uncharacterized protein LOC109705163
gene-LOC109705164	6.24667	10.99	1.64333	3.40667	7.8	2.28333	2.00333	EIX receptor 44198
gene-LOC109705165	4.69	1.09667	0.616667	1.27	3.68333	0.226667	0.03	EIX receptor 44198
gene-LOC109705166	0.75	20.07	0.06	4.57	11.4733	1.05333	0.0733333	HSP20 family protein
gene-LOC109705167	0	0.51	0	0.256667	0.913333	0	0	--
gene-LOC109705170	0	0	0	0.313333	0.336667	1.42667	1.25333	--
gene-LOC109705171	0.33	0.2	0.216667	0.126667	0.0733333	12.49	0.853333	diacylglycerol diphosphate phosphatase / phosphatidate phosphatase	EC:3.1.3.81 3.1.3.4]
gene-LOC109705172	0.22	0.15	0.113333	0.19	0.0633333	1.62	0.813333	diacylglycerol diphosphate phosphatase / phosphatidate phosphatase	EC:3.1.3.81 3.1.3.4]
gene-LOC109705173	0.08	0.06	0.286667	4.75333	0.83	0.13	1.28	uncharacterized protein LOC109705173
gene-LOC109705175	25.5533	48.95	31.5833	31	46.4	47.6133	44.7567	plant G-box-binding factor
gene-LOC109705176	0	5.67	0	1.6	2.27333	2.06667	3.75	--
gene-LOC109705177	15.6633	21.8433	16.88	15.45	31.0567	11.8533	6.96333	serine/threonine-protein phosphatase 2A regulatory subunit B'
gene-LOC109705178	0.0333333	0.05	0.02	0.0966667	0.586667	0.00333333	0.163333	leucine-rich repeat protein SHOC2
gene-LOC109705179	0.02	0.59	0.00666667	1.00333	3.12333	0.196667	0	EIX receptor 44198
gene-LOC109705180	16.33	33.67	14.1267	24.7433	20.22	6.86667	14.7	acetyl-CoA synthetase	EC:6.2.1.1]
gene-LOC109705181	13.6067	13.6133	13.7233	6.14333	8.29	11.8067	9.29667	--
gene-LOC109705182	31.5967	19.0067	30.8533	1.08667	0.813333	24.9633	20.2033	--
gene-LOC109705183	0.0433333	0	0.0266667	0	0	0.223333	0	UPF0496 protein At5g66675-like
gene-LOC109705184	4.35	0.556667	3.97	6.70667	0.196667	0.85	0.0433333	oxysterol-binding protein 1
gene-LOC109705185	0.243333	0.206667	0.206667	0.606667	0.233333	0.116667	0.213333	heat shock 70kDa protein 1/2/6/8
gene-LOC109705186	1.26	1.24667	0.843333	2.86	1.48333	1.62	1.44333	KUP system potassium uptake protein
gene-LOC109705187	0.873333	3.08667	0.406667	0.663333	1.16	1.79667	0.626667	interleukin-1 receptor-associated kinase 4	EC:2.7.11.1]
gene-LOC109705188	0.0166667	0.02	0.0433333	0.03	0.0133333	0	0.466667	kinesin family member 15
gene-LOC109705189	0.0433333	0.01	0.156667	0.0333333	0.01	0	0.0333333	zyxin-like, partial
gene-LOC109705190	0.286667	0.03	0.37	0.246667	0.313333	0.0166667	0.09	uncharacterized protein LOC109705190
gene-LOC109705191	0.0766667	0.0666667	0.1	0.06	0.103333	0.113333	0	heat shock 70kDa protein 1/2/6/8
gene-LOC109705193	0.363333	0.0833333	0.3	0.186667	0.13	0.456667	0.233333	--
gene-LOC109705194	0.726667	0.656667	1.16667	0.303333	0.226667	1.45	1.93667	--
gene-LOC109705198	1.79333	4.84333	1.75	0.106667	4.81333	5.25	7.87333	double C2-like domain-containing protein alpha
gene-LOC109705199	53.57	68.0933	85.8667	74.21	63.21	101.833	105.22	interleukin-1 receptor-associated kinase 4	EC:2.7.11.1]
gene-LOC109705202	6.36	3.58	9.49667	3.76667	4.44667	4.94333	6.09667	--
gene-LOC109705204	0	0	0	0.776667	0	0.39	0.916667	F-box and leucine-rich repeat protein 44247
gene-LOC109705206	8.40667	6.85667	13.7833	3.29667	5.97667	1.68333	4.71	uncharacterized protein PAM68-like
gene-LOC109705207	0.66	0.24	2.71667	0.0966667	0.0866667	0.943333	0.196667	MADS-box transcription factor, plant
gene-LOC109705208	0.103333	0.163333	0.0566667	0.31	0.133333	0.116667	0.263333	transcription factor Dp-1
gene-LOC109705209	10.2033	8.34333	11.3033	17.3467	8.82	17.1133	15.8967	oligosaccharyltransferase complex subunit gamma
gene-LOC109705212	0.24	0.85	0.113333	0.56	0.986667	0.456667	0.396667	--
gene-LOC109705214	5.22	4.15333	6.05	9.58	0.663333	4.20667	3.70333	polycomb protein EED
gene-LOC109705215	1.06333	1.04	1.98333	2.62333	0.0166667	0.753333	0.993333	tRNA-splicing endonuclease subunit Sen2	EC:3.1.27.9]
gene-LOC109705216	385.91	712.76	437.377	367.753	143.903	979.96	256.747	ubiquitin C
gene-LOC109705219	17.2867	14.4867	16.1467	21.2533	20.0733	11.5467	27.28	xeroderma pigmentosum group C-complementing protein
gene-LOC109705223	0.203333	0.203333	0.656667	0.803333	0.243333	0.32	0.376667	uncharacterized protein LOC109705223
gene-LOC109705229	0.776667	0.623333	1.69667	1.14333	0.81	1.69667	0.82	E3 ubiquitin-protein ligase RNF38/44	EC:2.3.2.27]
gene-LOC109705236	84.9767	57.94	123.39	25.9033	28.9767	39.2467	42.3667	small subunit ribosomal protein S5
gene-LOC109705237	0.703333	0.773333	7.47667	9.17333	9.15	12.3933	7.58333	--
gene-LOC109705239	2.09	3.61333	2.33	4.59	0.813333	5.5	2.72667	--
gene-LOC109705240	0.106667	0.593333	0.07	0.0766667	0.213333	0.603333	0.76	--
gene-LOC109705241	54.8867	53.17	43.0633	24.11	49.6767	47.34	40.16	protein COFACTOR ASSEMBLY OF COMPLEX C SUBUNIT B CCB1, chloroplastic-like
gene-LOC109705242	10.6933	5.21	17.75	7.33667	5.80667	9.49667	5.91	uncharacterized protein LOC109705242, partial
gene-LOC109705243	5.92667	4.52333	7.54333	5.47333	5.23333	2.83333	4.87	L-ascorbate oxidase	EC:1.10.3.3]
gene-LOC109705244	2.89333	16.85	2.33	9.55	2.55	19.6933	4.24333	protein glucosyltransferase	EC:2.4.1.-]
gene-LOC109705245	3.8	13.49	8.11333	8.28	10.0833	3.17667	3.60667	tropinone reductase I	EC:1.1.1.206]
gene-LOC109705246	0.0633333	63.27	0.0933333	27.3667	64.39	0.176667	17.9267	tropinone reductase I	EC:1.1.1.206]
gene-LOC109705248	8.7	4.75333	13.26	7.1	19.65	9.32333	10.7	--
gene-LOC109705249	2.21333	2.33333	4.79333	6.81	3.97667	9.28	3.68333	NADH dehydrogenase	ubiquinone] 1 alpha subcomplex assembly factor 3
gene-LOC109705250	0.0933333	0.413333	0.14	1.21	2.24	2.34333	1.13333	interleukin-1 receptor-associated kinase 4	EC:2.7.11.1]
gene-LOC109705252	21.8933	25.99	3.92667	5.09333	48.77	12.02	1.76	ribosomal RNA-processing protein 12
gene-LOC109705253	0	0.0966667	0	0.173333	0.34	0	0	polyadenylate-binding protein
gene-LOC109705254	1.8	0.32	0.656667	0.48	0.453333	0.26	0.166667	--
gene-LOC109705255	0.693333	0.0566667	0.863333	0.0133333	0.0266667	0	0.01	alkylated DNA repair protein alkB homolog 8	EC:1.14.11.- 2.1.1.229]
gene-LOC109705256	14.1533	41.2567	10.6033	15.1333	19.8567	21.1333	10.5433	--
gene-LOC109705258	0.816667	1.47333	1.45	0.72	0.876667	0.726667	0.53	uncharacterized protein LOC109705258
gene-LOC109705259	1.42333	0.213333	2.54	0.7	0.49	0.226667	0.316667	structure-specific endonuclease subunit SLX1	EC:3.6.1.-]
gene-LOC109705260	6.49	0	6.38	6.68667	4.50333	0	0	--
gene-LOC109705262	2.79	0.33	3.09667	0.24	0.19	0.266667	0.226667	STIP1 homology and U-box containing protein 1	EC:2.3.2.27]
gene-LOC109705263	1.03667	1.53333	0.756667	0.64	0.01	1.53	1.47667	indole-3-pyruvate monooxygenase	EC:1.14.13.168]
gene-LOC109705264	0.0666667	0.626667	0.12	0.5	0.53	0.38	0.106667	arogenate/prephenate dehydratase	EC:4.2.1.91 4.2.1.51]
gene-LOC109705265	4.00333	2.84	2.58333	4.74333	2.71333	5.42	3.91333	urease accessory protein
gene-LOC109705266	62.9767	14.28	64.5433	23.91	70.2833	82.1867	22.6267	beta-amylase	EC:3.2.1.2]
gene-LOC109705267	175.31	11.4033	300.273	11.9767	200.12	346.693	13.36	beta-amylase	EC:3.2.1.2]
gene-LOC109705268	13.1967	26.7733	11.3133	14.3167	21.45	21.0433	13.31	E3 ubiquitin-protein ligase RNF6	EC:2.3.2.27]
gene-LOC109705269	0.0366667	21.2833	0.02	1.89333	11.1733	0.133333	0.00666667	acid phosphatase type 7
gene-LOC109705270	0.216667	0.0366667	0.156667	0.0233333	0.0733333	0.0466667	0	--
gene-LOC109705271	0.193333	0.34	0.256667	1.21667	1.03	0.513333	0.82	structure-specific endonuclease subunit SLX1	EC:3.6.1.-]
gene-LOC109705273	2.50333	3.02333	3.10333	2.87333	3.32667	4.86333	4.25333	phosphatidylinositol glycan, class P
gene-LOC109705275	59.91	0.0266667	50.4433	0	0.05	19.28	0.0133333	structure-specific endonuclease subunit SLX1	EC:3.6.1.-]
gene-LOC109705276	46.3733	121.567	33.3767	100.07	52.2333	68.2	87.43	small subunit ribosomal protein S27e
gene-LOC109705277	0.706667	1.29	0.75	2.52667	2.43333	0.0466667	0.51	structure-specific endonuclease subunit SLX1	EC:3.6.1.-]
gene-LOC109705278	1.43	1.9	1.53	2.53333	5.38	1.49	0.683333	--
gene-LOC109705281	0.05	0	0.0233333	0.0266667	0.0666667	0.0333333	0.03	ribonuclease Z	EC:3.1.26.11]
gene-LOC109705282	0.286667	0.0133333	0.05	0.0533333	0.18	0.166667	0.103333	zinc finger protein 4-like
gene-LOC109705283	0	0.33	0.07	0.156667	0.663333	0.0833333	0.0233333	uncharacterized protein LOC109705283
gene-LOC109705284	1.90333	5.26667	1.90667	1.90667	2.69333	2.43	1.99333	EARP and GARP complex-interacting protein 1
gene-LOC109705285	6.78667	1.98667	9.91	6.42333	7.69667	7.55333	7.57667	fatty-acyl-CoA synthase	EC:6.2.1.-]
gene-LOC109705286	2.61667	5.43333	2.29	4.74667	9.58667	15.4967	3.56	E3 ubiquitin-protein ligase BOI and related proteins	EC:2.3.2.27]
gene-LOC109705287	6.51333	12.2267	5.18333	6.18	9.46667	7.73	7.20333	ubiquitin carboxyl-terminal hydrolase 36/42	EC:3.4.19.12]
gene-LOC109705292	3.38333	0	7.26	0	0	0	1.01333	--
gene-LOC109705293	10.6067	18.7833	10.0767	16.5133	18.94	11.8767	13	--
gene-LOC109705294	3.57333	0.133333	3.05	0.0933333	0.163333	0.0233333	0.00333333	--
gene-LOC109705295	5.73	6.61667	4.95	15.5433	14.0033	10.0667	17.43	leucine-rich repeat protein SHOC2
gene-LOC109705296	0.0166667	4.73333	0.0166667	4.81	3.58667	5.43	4.19667	--
gene-LOC109705297	11.24	0.276667	11.4833	2.27667	1.05667	1.58667	5.89	LRR receptor-like serine/threonine-protein kinase ERECTA	EC:2.7.11.1]
gene-LOC109705298	2.82667	0	5.46333	0	5.01333	5.01333	0	--
gene-LOC109705299	8.39333	9.99667	8.58333	2.11667	16.0533	15.39	40.5333	--
gene-LOC109705301	0.36	6.24333	0.566667	7.59	6.72667	15.0967	14.23	G patch domain-containing protein 2
gene-LOC109705302	1.95	1.16	2.18333	1.68	0.91	1.43	1.90333	structure-specific endonuclease subunit SLX1	EC:3.6.1.-]
gene-LOC109705303	8.54	4.11333	7.48333	5.31333	3.68	8.40333	7.64667	--
gene-LOC109705305	0.15	0.0266667	0.15	0	0	0.0633333	0.0133333	leucine-rich repeat protein SHOC2
gene-LOC109705306	0.09	0.00666667	0.14	0	0	0.0233333	0.01	structure-specific endonuclease subunit SLX1	EC:3.6.1.-]
gene-LOC109705307	5.24	2.99	8.99	3.23667	3.4	9.38	2.13	uncharacterized protein At4g37920, chloroplastic-like isoform X1
gene-LOC109705308	7.53333	4.64667	10.28	0.216667	6.68	7.90333	7.37	deoxynucleoside triphosphate triphosphohydrolase SAMHD1	EC:3.1.5.-]
gene-LOC109705309	5.15333	6.01333	6.09667	0.04	7.13333	5.70667	4.96	ubiquitin-like-specific protease 1C/D	EC:3.4.22.68]
gene-LOC109705310	17.7033	31.1433	19.47	17.9533	22.4567	20.8267	12.96	F-box and leucine-rich repeat protein 44247
gene-LOC109705311	1.87333	0.396667	1.12	0.703333	1.14667	0.126667	0.58	ethylene-insensitive protein 3
gene-LOC109705312	1.81667	1.71333	1.59	1.88	2.20333	0.88	1.73667	RNA-binding protein 15
gene-LOC109705313	7.38	5.66333	8.77333	11.3233	6.24667	1.07	1.82333	heterogeneous nuclear ribonucleoprotein A1/A3
gene-LOC109705314	1.35667	1.10667	2.11333	3.66333	1.74333	0.193333	0.0533333	E3 ubiquitin-protein ligase MARCH1/8	EC:2.3.2.27]
gene-LOC109705315	0.263333	4.97	0.53	5.24667	5.71667	0.256667	4.46333	solute carrier family 25 (peroxisomal adenine nucleotide transporter), member 17
gene-LOC109705316	1.45667	2.48667	1.44333	2.01667	4.48333	6.93	3.15667	integrator complex subunit 11	EC:3.1.27.-]
gene-LOC109705318	0.0266667	0	0	0.0266667	0	0.126667	0.116667	anthranilate O-methyltransferase	EC:2.1.1.277]
gene-LOC109705319	39.8967	5.71	58.3467	27.63	9.11667	6.24667	1.72667	--
gene-LOC109705321	1.27	0.59	1.08333	1.59333	1.50333	0.896667	0.646667	AT-hook motif nuclear-localized protein 9-like, partial
gene-LOC109705322	0	0	0	0	0.453333	0	0	uncharacterized protein LOC109705322 isoform X1
gene-LOC109705325	0.206667	0.146667	0.28	0.0933333	0.626667	0.276667	0.303333	zinc finger SWIM domain-containing protein 3
gene-LOC109705326	2.59	0.76	3.48	2.01	0.45	1.22	1.04	DELLA protein
gene-LOC109705329	0.0533333	0.263333	0.06	0.313333	0.0666667	2.71	2.32333	disease resistance protein RPM1
gene-LOC109705332	5.57	3.31	14.36	4.42333	1.06	2.65333	0.293333	F-box protein At4g00755-like
gene-LOC109705333	0.213333	0.48	0.106667	0.54	0.28	0.363333	0.323333	abscisic acid receptor PYR/PYL family
gene-LOC109705337	0.03	0.0233333	0.0866667	0.106667	0.01	0	0.0733333	YLP motif-containing protein 1-like
gene-LOC109705338	4.85333	8.87333	5.28667	12.0433	11.31	7.88667	7.84667	protein TRIGALACTOSYLDIACYLGLYCEROL 2, chloroplastic-like
gene-LOC109705340	19.79	9.06667	25.2367	19.9967	0	0	18.4067	speckle-type POZ protein
gene-LOC109705341	0.663333	0.763333	0.603333	0.423333	1.01	0.32	0.573333	structure-specific endonuclease subunit SLX1	EC:3.6.1.-]
gene-LOC109705342	0.773333	0.593333	1.06	0.763333	0.736667	0.323333	0.0566667	diacylglycerol diphosphate phosphatase / phosphatidate phosphatase	EC:3.1.3.81 3.1.3.4]
gene-LOC109705343	0.48	0.486667	1.05333	1.25333	0.44	0	0.806667	peptidyl-prolyl cis-trans isomerase NIMA-interacting 4	EC:5.2.1.8]
gene-LOC109705346	0.06	0.63	0.0833333	0.0233333	0.02	0.0133333	0.506667	interleukin-1 receptor-associated kinase 4	EC:2.7.11.1]
gene-LOC109705347	2.95667	1.20667	3.91333	2.24333	2.76	1.20333	2.39	U3 small nucleolar RNA-associated protein 13
gene-LOC109705349	0.376667	0.373333	0.36	0.273333	0.04	0.22	0.323333	--
gene-LOC109705351	0.0733333	2.48667	0	0.253333	2.37	0.0433333	0.03	interleukin-1 receptor-associated kinase 4	EC:2.7.11.1]
gene-LOC109705352	0.176667	1.16333	0	0.306667	0.59	0.05	0.14	interleukin-1 receptor-associated kinase 4	EC:2.7.11.1]
gene-LOC109705354	0.29	1.55	0.246667	9.7	6.01	5.87	10.5933	--
gene-LOC109705355	0.256667	0.92	0.173333	0.243333	1.05667	0.37	0.0966667	malate dehydrogenase (decarboxylating)	EC:1.1.1.39]
gene-LOC109705357	0.813333	0.453333	0.936667	1.88	0.916667	0.173333	1.31667	--
gene-LOC109705358	0.0233333	0	0.2	0	0	0	0	cyclin D3, plant
gene-LOC109705360	0	0	0.12	0.00333333	0	0	0	nuclease HARBI1	EC:3.1.-.-]
gene-LOC109705364	17.8367	10.2333	6.47333	4.56333	0	3.21667	3.2	leucine-rich repeat and immunoglobulin-like domain-containing nogo receptor-interacting protein
gene-LOC109705366	1.85	1.2	2.85667	0.04	0.876667	0.0166667	0.443333	--
gene-LOC109705367	0	0	0.51	0	0	0	0	nuclease HARBI1	EC:3.1.-.-]
gene-LOC109705368	0.92	2.23667	1.36667	2.75	0.0533333	2.64333	0.1	transcription factor MYB, plant
gene-LOC109705369	0.906667	0.0833333	1.38333	0.18	0.956667	0.1	0.18	cellulose synthase A	EC:2.4.1.12]
gene-LOC109705370	16.1067	27.68	17.13	32.6133	15.59	53.8633	23.0167	--
gene-LOC109705371	0.413333	0.14	0.56	0.526667	0.266667	0.226667	0.326667	regulator of nonsense transcripts 1	EC:3.6.4.-]
gene-LOC109705372	27.02	11.5067	31.3333	29.0467	26.9133	0.8	28.8	--
gene-LOC109705373	0.333333	0.283333	0.463333	0.476667	0.426667	0.263333	0.646667	--
gene-LOC109705374	0.0766667	0.0233333	0.106667	0.0266667	0	0.0133333	0.0533333	disease resistance protein RPM1
gene-LOC109705375	1.77333	0.666667	2.69333	1.18	0.806667	1.54333	1.02	cathepsin D	EC:3.4.23.5]
gene-LOC109705376	1.03333	3.95333	1.80333	1.32333	3.84	2.59	0.616667	interleukin-1 receptor-associated kinase 4	EC:2.7.11.1]
gene-LOC109705377	0.226667	167.423	0.14	0.193333	97.0133	25.3333	12.6533	interleukin-1 receptor-associated kinase 4	EC:2.7.11.1]
gene-LOC109705378	0.786667	3.71667	0.0533333	0.606667	2.69333	0.13	0.84	uncharacterized protein LOC109705378
gene-LOC109705380	8.11667	5.36667	8.78333	17.1733	0.4	13.4833	5.47	uncharacterized protein LOC109705380
gene-LOC109705381	2.65667	24.9433	4.38	32.7967	8.57667	33.1833	72.6833	neutral ceramidase	EC:3.5.1.23]
gene-LOC109705382	0.05	0.476667	0.12	0.273333	0.11	0.16	0.346667	uncharacterized protein LOC109705382
gene-LOC109705384	0.36	18.3167	0.813333	0.0333333	0.623333	3.14333	0.0366667	cytochrome P450 family 3 subfamily A	EC:1.14.14.1]
gene-LOC109705385	2.48667	2.24	1.4	2.13	2.96333	0.743333	0.736667	E3 ubiquitin-protein ligase UNKL	EC:2.3.2.27]
gene-LOC109705386	38.3067	27.8867	52.9567	50.1033	37.6367	50.7033	64.8867	plasma membrane-associated cation-binding protein 1-like, partial
gene-LOC109705388	1.67333	1.96	2.1	3.1	2.98333	0.876667	1.28333	25S rRNA (cytosine2278-C5)-methyltransferase	EC:2.1.1.311]
gene-LOC109705390	0.0133333	0.16	0.0133333	3.74333	0.0933333	4.88	3.5	UDP-glucosyltransferase 85A	EC:2.4.1.-]
gene-LOC109705392	0.88	0.293333	0.516667	0.593333	0.573333	0.41	0.633333	protein brassinosteroid insensitive 1	EC:2.7.10.1 2.7.11.1]
gene-LOC109705393	1.45	0.706667	0.963333	0.826667	1.66333	1.88667	1.42	wax-ester synthase / diacylglycerol O-acyltransferase	EC:2.3.1.75 2.3.1.20]
gene-LOC109705397	1.99667	2	1.17667	2.41333	1.62333	1.85333	1.87667	serine carboxypeptidase-like clade II	EC:3.4.16.-]
gene-LOC109705398	4.49	4.21333	2.98667	2.98	3.44	1.89667	1.09333	EIX receptor 44198
gene-LOC109705400	2.18	1.86	4.59	0.103333	1.84333	0.9	1.18	inorganic pyrophosphatase	EC:3.6.1.1]
gene-LOC109705402	0.00666667	11.06	0	0.0166667	0	0	0.0233333	--
gene-LOC109705403	1.08	1.32	1.02667	1.41	1.41	2.05667	0.87	molecular chaperone DnaK
gene-LOC109705404	1.64333	0.55	1.37667	0	0.366667	0.683333	1.16333	mitochondrial chaperone BCS1
gene-LOC109705407	0.693333	4.1	0.193333	1.16667	7.44	0.863333	0.513333	interleukin-1 receptor-associated kinase 4	EC:2.7.11.1]
gene-LOC109705410	0.82	2.15333	1.39	0.996667	0.34	2.15333	1.08333	--
gene-LOC109705411	47.5067	79.7733	25.2033	48.7733	80.1467	115.023	85.1167	calcium-binding protein CML
gene-LOC109705413	0.116667	1.07	0.213333	0.31	0.27	0.15	0.19	beta-fructofuranosidase	EC:3.2.1.26]
gene-LOC109705414	0.0733333	0.0666667	0.303333	0.466667	0.386667	0.06	0.08	--
gene-LOC109705418	0.0833333	0.0166667	0.11	0	0.0133333	0.3	0.183333	--
gene-LOC109705424	3.09	0.0133333	3.28667	0.103333	0.05	0.0266667	0.0366667	--
gene-LOC109705427	0.693333	0.1	1.06667	0.116667	0.116667	0.466667	0.493333	--
gene-LOC109705428	0.766667	0.02	0.37	0.0333333	0	0.286667	0.53	adenylate cyclase	EC:4.6.1.1]
gene-LOC109705430	0.253333	0.0233333	0.26	0.0366667	0	0.983333	0	--
gene-LOC109705434	0.473333	2.03667	0.52	1.64	0	1.87667	1.41667	disease resistance protein RPM1
gene-LOC109705436	0.103333	1.01667	0.2	0.0666667	0.06	0.403333	0.796667	ribonucleoside-diphosphate reductase subunit M1	EC:1.17.4.1]
gene-LOC109705438	4.27667	3.5	5.09667	3.41333	5.78667	2.63667	1.49333	uncharacterized protein LOC109705438
gene-LOC109705439	0	63.95	0.00666667	20.8167	56.1767	13.53	3.57667	interleukin-1 receptor-associated kinase 4	EC:2.7.11.1]
gene-LOC109705440	1.9	0	1.44	0	0	0	0	interleukin-1 receptor-associated kinase 4	EC:2.7.11.1]
gene-LOC109705442	3.34	3.42333	2.31667	6.75333	6.23667	3.15333	6.11	uncharacterized protein At3g17950
gene-LOC109705444	9.13	24.79	1.86	2.66333	24.1967	11.12	4.76	EIX receptor 44198
gene-LOC109705445	6.67333	7.04	7.37	4.37	4.51667	0.473333	4.88	junctophilin
gene-LOC109705448	0.153333	0.156667	0.486667	0.126667	0.146667	0.15	0.16	atherin-like
gene-LOC109705452	0.02	0	0.02	0.06	0.0166667	0.0233333	1.18333	cellulose synthase-like protein G3, partial
gene-LOC109705454	9.78	11.68	9.43333	17.5833	10.0833	17.2867	8.17333	--
gene-LOC109705456	0.496667	1	0.876667	0.186667	0.476667	0.293333	0.526667	cullin 1
gene-LOC109705457	0.986667	0	1.23667	0.656667	2.17333	2.31333	3.21333	uncharacterized protein LOC109705457, partial
gene-LOC109705461	0.326667	0.663333	0.286667	0.64	0.583333	0.936667	0.35	UDP-glucosyl transferase 73C	EC:2.4.1.-]
gene-LOC109705462	0	0	0	0.29	0	0.0433333	0.173333	serine/threonine-protein phosphatase 5	EC:3.1.3.16]
gene-LOC109705464	0.333333	0.33	0.68	0.166667	0.206667	0.0566667	0.176667	interleukin-1 receptor-associated kinase 4	EC:2.7.11.1]
gene-LOC109705465	0.503333	0.426667	1.32333	0.546667	1.27	2.56	0.603333	uncharacterized protein LOC109705465
gene-LOC109705466	0.263333	0.7	0.313333	1.43667	1.64	1.40667	0.646667	leucine-rich PPR motif-containing protein, mitochondrial
gene-LOC109705468	0.163333	0.41	0.186667	0.02	0.163333	0.00333333	0.0366667	diaphanous 1
gene-LOC109705470	0.236667	5.97667	0.376667	3.82333	3.81	1.78	5.29333	photosystem II oxygen-evolving enhancer protein 3
gene-LOC109705473	1.96667	2.76667	1.13333	1.95333	4.53333	1.04333	1.00667	E3 ubiquitin-protein ligase ATL6/9/15/31/42/55	EC:2.3.2.27]
gene-LOC109705476	0.0266667	1.40333	0	0.993333	0.966667	0.933333	1.15	uncharacterized protein LOC109705476 isoform X1
gene-LOC109705477	0	0.0966667	0	0.16	0.0566667	0.11	0.0866667	interleukin-1 receptor-associated kinase 4	EC:2.7.11.1]
gene-LOC109705480	4.88333	6.35667	5.90667	5.24667	5.52667	8.68333	10.2267	transcription initiation factor TFIID subunit 15
gene-LOC109705489	0.68	0.253333	1.47667	0.533333	0.476667	0.86	0.626667	nuclear transcription Y subunit beta
gene-LOC109705490	0.456667	0.313333	0.686667	0.556667	0.373333	0.986667	1.52333	small subunit ribosomal protein S11
gene-LOC109705491	27.39	40.0367	35.2533	21.1267	37.42	39.7367	17.55	--
gene-LOC109705494	0	7.85333	0	7.76	7.69333	5.47	0.0366667	lipoyl synthase	EC:2.8.1.8]
gene-LOC109705495	0.18	0.34	0.0666667	0.0133333	0.0666667	0.0466667	0.06	DELLA protein
gene-LOC109705497	0.2	0.396667	0.483333	0.286667	0.65	0.736667	0.526667	--
gene-LOC109705498	8.30667	8.02	16.41	8.59333	5.2	5.04667	9.49667	--
gene-LOC109705503	5.04333	2.70667	8.31	2.26	2.41333	2.70667	4.10667	uncharacterized protein LOC109705503
gene-LOC109705505	100.427	0	78.4933	44.1767	0	107.077	0	large subunit ribosomal protein L38e
gene-LOC109705506	0	2.39667	0	2.22333	5.39333	4.83333	3.39333	--
gene-LOC109705507	0.156667	0	0.346667	0	0	0.0933333	0.0233333	replication factor A1
gene-LOC109705508	0.0666667	0	0.106667	0.236667	0.0133333	0.303333	0.253333	--
gene-LOC109705510	0.0266667	0	0.12	0	0	0.00666667	0.0366667	uncharacterized protein LOC109705510
gene-LOC109705516	1.18333	0.686667	1.43	0.61	0.996667	0.796667	0.47	--
gene-LOC109705518	0.423333	2.05	0.373333	0.746667	0.923333	2.01667	0.91	calcium-binding protein CML
gene-LOC109705521	1.72333	0.83	4.90667	1.58	1.52667	0.793333	0.86	auxin response factor
gene-LOC109705522	3	4.41	5.78333	4.46667	7.53667	1.64667	3.09333	lysophospholipase II	EC:3.1.1.5]
gene-LOC109705523	2.38667	1.01333	4.66	1.78	1.07333	0.87	0.91	Ca2+/H+ antiporter, TMEM165/GDT1 family
gene-LOC109705526	4.94	10.0267	3.69	9.32	9.47667	17.0467	10.02	EREBP-like factor
gene-LOC109705530	14.82	18.6567	7.06333	14.37	18.3733	22.53	19.05	heat shock transcription factor, other eukaryote
gene-LOC109705531	0.976667	0.186667	1.10333	3.03	1.03333	0.12	1.93333	Ca2+:H+ antiporter
gene-LOC109705535	0.0333333	0.18	0.0333333	0.0333333	0.0466667	0.143333	0.136667	zinc finger SWIM domain-containing protein 3
gene-LOC109705538	1.15333	0.156667	1.62	0.266667	0.263333	0.676667	0.176667	syntaxin 1B/2/3
gene-LOC109705543	17.29	11.39	25.5767	11.3433	15.2567	7.41	8.88	chitinase	EC:3.2.1.14]
gene-LOC109705544	0.53	0.313333	0.69	0.286667	0.276667	0.2	0.43	--
gene-LOC109705545	0.0466667	0	0.153333	0	0	0.01	0	--
gene-LOC109705546	1.23	5.14333	0.906667	0.72	3.87	0.82	0.05	interleukin-1 receptor-associated kinase 4	EC:2.7.11.1]
gene-LOC109705547	49.67	29.4367	31.6	43.0033	30.0767	53.72	65.0367	universal stress protein PHOS32
gene-LOC109705548	6.75667	3.99333	4.79	5.75667	3.55333	0.123333	0.08	acyl-coenzyme A thioesterase 13	EC:3.1.2.-]
gene-LOC109705549	0.0333333	0.2	0.01	0.2	0.0833333	0	0.00666667	uncharacterized protein LOC109705549, partial
gene-LOC109705550	0.236667	1.02	0.23	0.193333	0.74	0.1	0.0966667	enhanced disease susceptibility 1 protein
gene-LOC109705552	0.506667	0.173333	0.99	0.6	0.23	0.213333	0.343333	WD repeat and FYVE domain-containing protein 3
gene-LOC109705553	53.6633	192.137	21.5767	50.5533	343.46	236.817	23.9167	S-adenosylmethionine decarboxylase	EC:4.1.1.50]
gene-LOC109705554	4.64667	2.6	3.93667	4.88	1.88667	1.98	5.17333	--
gene-LOC109705555	0.483333	0.376667	0.666667	0.426667	0.18	0.216667	0.473333	--
gene-LOC109705556	11.12	20.76	10.68	28.7967	30.8967	3.91667	9.96667	presequence protease	EC:3.4.24.-]
gene-LOC109705557	13.89	3.63	3.98333	9.73667	63.8767	1.62333	1.02	EIX receptor 44198
gene-LOC109705558	12.4933	8.09	21.2433	11.0733	9.11667	6.36	10.5867	tRNA modification GTPase	EC:3.6.-.-]
gene-LOC109705559	4.84333	1.36333	9.76333	5.47667	1.96667	1.49667	5.48333	uncharacterized protein LOC109705559
gene-LOC109705560	0.126667	0.376667	0.0266667	0	0.103333	0.123333	0	--
gene-LOC109705563	6.43333	8.53	4.78667	8.07667	7.84	8.50333	4.77333	actin related protein 44230 complex, subunit 4
gene-LOC109705564	0.226667	0.213333	0.356667	0.0433333	0.156667	0.1	0.126667	acid phosphatase type 7
gene-LOC109705565	4.11667	0.66	12.1033	2.84333	2.09333	4.19667	1.5	--
gene-LOC109705566	8.19667	17.8667	9.79	5.74667	12.4033	12.8667	12.3133	enhancer of yellow 2 transcription factor
gene-LOC109705567	2.01333	0.74	2.28333	2.01667	0.816667	1.43	0.953333	uncharacterized protein LOC109705567 isoform X1
gene-LOC109705568	0.123333	0.0566667	0.303333	0.2	0.133333	0.11	0.67	rhamnogalacturonan II specific xylosyltransferase	EC:2.4.2.-]
gene-LOC109705570	0.716667	0.536667	1.41667	0.61	0.26	0.303333	0.586667	magnesium transporter
gene-LOC109705571	2.99333	8.87	2.21	1.91	2.84333	4.06	2.97667	RING finger protein unkempt
gene-LOC109705573	3.89667	5.15333	2.59333	5.24667	6.36	5.65333	2.76667	antiviral helicase SKI2	EC:3.6.4.-]
gene-LOC109705575	26.81	0.566667	27.4467	31.22	43.4467	64.73	0.35	large subunit ribosomal protein L17e
gene-LOC109705576	3.09	5.4	3.44667	1.67667	3.84	2.94667	5.15	conserved oligomeric Golgi complex subunit 2
gene-LOC109705581	65.79	2.63	39.77	46.1833	48.5267	49.2433	1	small ubiquitin-related modifier
gene-LOC109705582	0.0566667	0.63	0.01	0.673333	0.633333	1.43	0.84	trimethylguanosine synthase	EC:2.1.1.-]
gene-LOC109705583	3.29667	1.67	7.01333	5.39	1.84333	0.356667	1.66333	enoyl-CoA hydratase	EC:4.2.1.17]
gene-LOC109705584	0.936667	0.0566667	2.09	0.106667	0.483333	0.233333	0.0333333	trehalose 6-phosphate synthase/phosphatase	EC:2.4.1.15 3.1.3.12]
gene-LOC109705587	7.07	2.31333	6.22667	0.803333	11.1133	1.05333	9.71	--
gene-LOC109705594	0	0	0	0.346667	0.586667	0	0	--
gene-LOC109705595	0.266667	0.48	0.0633333	0.223333	1.3	0.0766667	0.0333333	EIX receptor 44198
gene-LOC109705596	28.2933	33.3167	11.68	20.17	15.1067	1.74333	2.36667	EIX receptor 44198
gene-LOC109705598	1.21	1.17333	0.403333	0.47	0.61	0.06	0.0933333	leucine-rich repeat protein SHOC2
gene-LOC109705599	6.3	6.45667	3.21	7.6	7.17667	0.416667	0.66	EIX receptor 44198
gene-LOC109705600	1.19	1.5	0.16	17.0367	23.25	0.243333	0.06	EIX receptor 44198
gene-LOC109705601	0.703333	0.623333	0.05	9.29333	12.0933	0.02	0	leucine-rich repeat protein SHOC2
gene-LOC109705602	4.52	20.32	1.36	2.17	10.4933	3.60667	2.18333	EIX receptor 44198
gene-LOC109705603	1.70333	0.7	1.79333	0.6	0.0366667	0.0466667	0.163333	--
gene-LOC109705606	5.15667	0.35	5.57	3.34333	0.44	4.23333	0.356667	integrator complex subunit 4
gene-LOC109705607	1.33	1.52333	1.78333	1.86	1.18333	0.34	0.356667	GTP 3',8-cyclase	EC:4.1.99.22]
gene-LOC109705613	2.28333	1.93	2.94	4.51	2.03333	1.08667	0.843333	protein N-terminal asparagine amidohydrolase	EC:3.5.1.121]
gene-LOC109705614	6.18	2.47667	7.03667	2.59333	9.49	6.67667	5.52	UTP--glucose-1-phosphate uridylyltransferase	EC:2.7.7.9]
gene-LOC109705615	0.956667	1.73333	1.35	1.76667	0.61	1.83	0.566667	RAB6A-GEF complex partner protein 2
gene-LOC109705616	4.31667	7.79667	4.34333	5.04667	5.94333	7.85667	6.22667	arabidopsis histidine kinase 38020 (cytokinin receptor)	EC:2.7.13.3]
gene-LOC109705619	3.09	0.983333	2.83333	1.63333	0.696667	0.93	0.896667	chromodomain-helicase-DNA-binding protein 4	EC:3.6.4.12]
gene-LOC109705620	0.383333	0.35	0.313333	0.423333	0.276667	0.166667	0.16	phosphatidylinositol glycan, class B	EC:2.4.1.-]
gene-LOC109705621	1.54	0.0466667	0.126667	0.61	0.153333	0.27	0.0166667	cofilin
gene-LOC109705623	9.44333	6.17333	6.34667	10.22	4.16667	2.63667	4.45333	enoyl-	acyl-carrier protein] reductase I
gene-LOC109705624	8.57	4.85667	13.59	6.72	5.2	1.72667	2.32	somatic embryogenesis receptor kinase 1	EC:2.7.10.1 2.7.11.1]
gene-LOC109705626	13.33	4.99333	15.1067	14.1133	13.5667	13.67	6.01667	SAGA-associated factor 11
gene-LOC109705627	0.28	0.0566667	0.55	0.14	0.143333	0.0833333	0.01	serine/threonine-protein kinase TNNI3K	EC:2.7.11.1]
gene-LOC109705628	1.02	0.716667	1.58333	1.06	1.11667	0.46	0.0133333	ankyrin repeat domain-containing protein 54
gene-LOC109705632	6.88333	10.3	6.98667	6.59667	8.33	3.34	7.57	ATP-dependent RNA helicase DDX55/SPB4	EC:3.6.4.13]
gene-LOC109705633	16.67	9.46	12.4	11.6167	14.4867	4.43333	4.97667	uncharacterized protein LOC109705633 isoform X1
gene-LOC109705634	5.90333	3.46667	4.50667	6.72333	6.69	8.16	2.84333	RNA-binding protein FUS
gene-LOC109705635	0.0266667	0	0.0533333	0.0133333	0.02	0.01	0	uroporphyrinogen decarboxylase	EC:4.1.1.37]
gene-LOC109705636	4.18667	2.91333	4.78667	4.82667	5.18	4.65	1.86333	importin subunit beta-1
gene-LOC109705637	143.33	49.4233	186.17	116.283	65.0067	21.6767	43.57	--
gene-LOC109705638	11.3067	9.18667	13.2233	13.95	15.2233	15.74	6.45667	leucine-rich repeat protein SHOC2
gene-LOC109705639	1.09667	0.486667	0.416667	0.736667	0.74	0.273333	0.393333	interleukin-1 receptor-associated kinase 4	EC:2.7.11.1]
gene-LOC109705644	18.01	14.8633	27.5767	28.7533	12.7967	9.91	30.6433	phytepsin	EC:3.4.23.40]
gene-LOC109705645	22.62	27.16	31.0667	23.8367	18.95	17.7267	0.0266667	--
gene-LOC109705646	0	0.666667	0	1.39333	0.17	0.0733333	0.466667	polycystic kidney disease protein 1-like 3
gene-LOC109705647	1.62	5.63667	2.42667	6.05333	3.71333	4.69667	6.92333	uncharacterized protein LOC109705647 isoform X1
gene-LOC109705648	3.13	2.54333	0.89	3.25	3.17	1.77667	0.35	splicing factor, arginine/serine-rich 7
gene-LOC109705649	0.26	0.0633333	0.113333	1.22333	0.07	0.04	0.166667	--
gene-LOC109705650	0	0.153333	0.04	0.18	0.146667	0.0933333	0.386667	--
gene-LOC109705652	0.103333	0.0233333	0.223333	0.136667	0.09	0.2	0.163333	--
gene-LOC109705653	5.57	1.36333	7.74333	5.88333	2.64667	0.08	0.0533333	endoribonuclease Dicer	EC:3.1.26.-]
gene-LOC109705654	12.51	5.67333	17.2	14.73	10.6967	8.97667	9.32667	--
gene-LOC109705655	0.106667	0.77	0.23	10.47	0.736667	4.91667	8.32667	--
gene-LOC109705657	0	1.82	0	0	2.69667	6.13667	10.37	--
gene-LOC109705658	0.443333	0.203333	0.716667	0.06	0.303333	0.39	0.00666667	kinesin family member 15
gene-LOC109705659	5.69333	4.17333	9.04	1.84	8.05667	6.55	0.15	--
gene-LOC109705660	7.46333	6.52667	10.53	2.23667	6.31667	21.16	0.0166667	--
gene-LOC109705662	2.79	1.19667	5.54667	1.67667	1.30333	1.26333	0.786667	pentatricopeptide repeat domain-containing protein 1
gene-LOC109705664	0.66	0	1.05	0.0966667	0.206667	0.146667	0	anaphase-promoting complex subunit 1
gene-LOC109705665	0	0.33	0	0	0.183333	0.193333	0.84	--
gene-LOC109705666	1.92	0.256667	2.07667	0.756667	1.13	0.0333333	0.0533333	cystathionine beta-lyase	EC:4.4.1.8]
gene-LOC109705668	22.8733	22.52	35.53	52.0267	21.3733	27.31	33.5267	--
gene-LOC109705669	6.76333	7.47333	9.96667	16.4	6.93333	14.9467	11.7733	--
gene-LOC109705670	21.4067	6.00333	30.0633	19.9733	13.64	6.12	19.8067	--
gene-LOC109705671	0.193333	0.0333333	0.566667	0.00666667	0.00666667	0.01	0.0233333	zinc finger SWIM domain-containing protein 3
gene-LOC109705674	3.97667	2.73667	7.07	6.98	4.37	3.27	3.53	--
gene-LOC109705675	5.15667	1.23	4.11667	4.02333	2.90333	3.71333	2.95667	--
gene-LOC109705676	0.01	0.336667	0	0.01	0.27	0.22	0.543333	--
gene-LOC109705677	27.8	13.55	48.03	23.3467	3.15667	6.36667	3.48667	--
gene-LOC109705680	824.8	420.243	964.85	815.31	1342.97	1712.21	948.263	V-type H+-transporting ATPase subunit G
gene-LOC109705681	0.0533333	4.49	0.216667	0	6.16333	3.08667	4.91	alkylated DNA repair protein alkB homolog 6	EC:1.14.11.-]
gene-LOC109705683	1.60667	0.633333	3.1	0.546667	0.57	0.646667	0.653333	CRISPR-associated protein Cas5t
gene-LOC109705686	1.20333	0.0633333	0.486667	0.99	0.06	1.24667	1.42333	--
gene-LOC109705687	0.593333	0.0266667	0.606667	0.653333	0	1.86	1.38667	high mobility group protein B3
gene-LOC109705688	0.593333	1.45	0.53	0.46	0.503333	4.47333	0.263333	ubiquitin-conjugating enzyme E2 D	EC:2.3.2.23]
gene-LOC109705690	0.13	0.126667	0.123333	0.07	0.0766667	0.236667	0.22	transcription factor MYB, plant
gene-LOC109705691	58.1433	34.9033	71.0067	28.6233	49.4833	34.8967	49.74	acetyl-CoA carboxylase carboxyl transferase subunit alpha	EC:6.4.1.2 2.1.3.15]
gene-LOC109705692	0.263333	0.19	2.18667	1.12	0.486667	0.113333	0.173333	ATP-dependent RNA helicase DDX6/DHH1	EC:3.6.4.13]
gene-LOC109705693	0.226667	1.38333	0.393333	1.64333	2.06667	1.34	2.35	--
gene-LOC109705694	0.4	0.0766667	0.516667	0.286667	0.17	0.3	0.53	syntaxin-binding protein 5
gene-LOC109705695	4.77	9.78667	5.08	5.47667	9.4	2.07	0.0266667	bromodomain-containing protein 9
gene-LOC109705696	0.08	1.06667	0.536667	0.256667	0.0666667	0.07	0.276667	DNA-directed RNA polymerase II subunit RPB1	EC:2.7.7.6]
gene-LOC109705697	0.936667	0.09	0.453333	0.856667	0.09	0.73	1.05667	interleukin-1 receptor-associated kinase 4	EC:2.7.11.1]
gene-LOC109705698	2.89667	2.08667	3.41667	1.32	2.00667	0.563333	4.25	tRNA-specific adenosine deaminase 1	EC:3.5.4.34]
gene-LOC109705706	0.366667	0.213333	0.0933333	0.14	0.14	0	0.293333	uncharacterized protein LOC109705706
gene-LOC109705707	1.16333	0.126667	1.56667	0.14	0.39	0.00333333	0.613333	--
gene-LOC109705708	38.9033	12.6233	26.4033	9.93667	17.95	5.09333	16.1133	ATP-dependent RNA helicase DDX19/DBP5	EC:3.6.4.13]
gene-LOC109705709	56.3867	6.64667	81.25	16.38	14.8033	0.02	26.3	protein NDH-DEPENDENT CYCLIC ELECTRON FLOW 5-like isoform X1
gene-LOC109705710	21.24	27.3133	17.7633	26.8933	27.9433	36.5933	28.01	mitofilin
gene-LOC109705711	2.95	0.00666667	4.13667	0.0333333	2.12667	0.0566667	2.3	protein EMSY-LIKE 3-like isoform X2
gene-LOC109705712	6.23333	1.5	6.25	1.17	3.85333	0.03	2.98	inhibitor of growth protein 4
gene-LOC109705714	12.7967	4.16667	16.5033	4.15667	7.11667	1.27667	7.44667	ubiquitin carboxyl-terminal hydrolase 7	EC:3.4.19.12]
gene-LOC109705716	23.8333	4.46333	24.49	5.45	10.2667	0.0233333	10.7833	RNA polymerase II-associated protein 3
gene-LOC109705717	6.27667	0.39	6.65333	0.48	3.79	0.0566667	2.93667	tousled-like kinase	EC:2.7.11.1]
gene-LOC109705718	10.3833	2.34	10.5233	2.16333	5.95	0.0433333	5.08	EEF1A lysine methyltransferase 1	EC:2.1.1.-]
gene-LOC109705719	7.76333	3.01333	9.33	3.36333	4.78	0.00333333	3.06	ATP-dependent RNA helicase DHX36	EC:3.6.4.13]
gene-LOC109705720	0.376667	0.0266667	0.48	0.0366667	0.196667	0	0.09	kinesin family member 15
gene-LOC109705721	1.38	0.196667	2.01	0.536667	0.513333	0	0.376667	E3 ubiquitin-protein ligase SIAH1	EC:2.3.2.27]
gene-LOC109705722	15.5267	0.04	15.3033	0.0466667	8.23333	0.1	5.4	adipocyte plasma membrane-associated protein
gene-LOC109705724	0.66	0.0966667	0.41	0.446667	0.346667	0.06	0.0233333	--
gene-LOC109705727	1.13	0.396667	1.44333	0.46	2.13333	0.04	0.156667	--
gene-LOC109705728	4.92667	0.0133333	4.43333	0.04	0.0466667	4.89	3.61	uncharacterized protein LOC109705728 isoform X1
gene-LOC109705730	0.966667	0.0666667	0.763333	0.0933333	0.06	0.58	1.11	FK506-binding protein 4-like isoform X1
gene-LOC109705731	2.62333	0.0166667	4.49333	0.14	0.106667	3.87333	2.67	--
gene-LOC109705732	9.81667	12.1467	13.9633	4.5	6.41333	11.55	18.9167	--
gene-LOC109705737	133.043	81.7233	187.887	99.1233	104.943	116.167	127.163	magnesium-protoporphyrin O-methyltransferase	EC:2.1.1.11]
gene-LOC109705738	2.24333	2.09333	2.94	3.65	5.84333	3.10333	1.26	--
gene-LOC109705739	2.26333	2.35667	3.42333	3.63	4.67333	2.46	1.33333	--
gene-LOC109705742	0.58	0.34	1.83667	0.716667	0.336667	1.17333	0.986667	--
gene-LOC109705743	4.39	1.37333	7.08333	2.97667	2.40333	0.9	1.36667	iron transport multicopper oxidase
gene-LOC109705746	2.71667	6.46	4.05667	2.85667	3.62333	3.34	2.18333	ATP-dependent RNA helicase DDX47/RRP3	EC:3.6.4.13]
gene-LOC109705747	0.04	0.22	0.0233333	0.0666667	0.07	0.06	0.06	26S proteasome regulatory subunit T3
gene-LOC109705751	9.35667	15.72	18.7767	10.52	20.78	5.80333	5.74	scopoletin glucosyltransferase	EC:2.4.1.128]
gene-LOC109705754	0.0233333	0.00666667	0.06	0.0333333	0.0333333	0.0133333	0.03	uncharacterized protein LOC109704895
gene-LOC109705755	0	0.0733333	0	0.28	0	0.0133333	0.0266667	F-box protein SKIP23-like
gene-LOC109705756	0.65	0	0.793333	0	0	0	0	--
gene-LOC109705758	4.81667	1.84	5.3	6.92333	5.74	0.266667	0.61	poly(rC)-binding protein 44259
gene-LOC109705759	4.43333	9.12667	7.17	9.63333	11.1633	3.15	7.32333	phospholipid:diacylglycerol acyltransferase	EC:2.3.1.158]
gene-LOC109705760	65.8033	8.19	91.4467	15.84	26.45	18.8567	2.75667	--
gene-LOC109705761	0.01	6.72333	0.01	4.40333	2.22667	3.87333	8.33333	uncharacterized protein LOC109705761 isoform X1
gene-LOC109705763	119.017	53.13	130.697	81.2467	73.4967	86.0067	107.607	probable zinc metalloprotease EGY3, chloroplastic
gene-LOC109705766	0.273333	0.506667	0.246667	0.493333	0.383333	0.91	0.2	oryzalexin E synthase	EC:1.14.13.192]
gene-LOC109705770	15.9167	15.9467	26.52	9.41	5.20667	184.617	39.8233	HSP20 family protein
gene-LOC109705772	3.08667	4.61333	4.18667	0.143333	2.92	0.113333	0.17	multisite-specific tRNA:(cytosine-C5)-methyltransferase	EC:2.1.1.202]
gene-LOC109705773	1.39333	1.16333	0.956667	0.113333	1.44333	0.7	0.246667	--
gene-LOC109705774	0.266667	0.31	0.183333	0.06	0.08	0.05	0.15	--
gene-LOC109705777	1.5	0.62	4.03333	1.02	0.973333	1.00333	0.636667	formamidase	EC:3.5.1.49]
gene-LOC109705779	0.07	0.123333	0.0166667	1.13333	0.51	1.80667	0.736667	nuclear pore complex protein Nup43
gene-LOC109705781	5.24	21.95	5.7	10.97	9.92	40.7267	19.1867	copper chaperone
gene-LOC109705782	0.183333	0.0266667	0.136667	0.0433333	0.0333333	0.02	0.0366667	uncharacterized protein LOC109705782
gene-LOC109705783	11.6633	43.04	7.91333	16.98	11.29	34.83	16.7433	5'-AMP-activated protein kinase, catalytic alpha subunit	EC:2.7.11.11]
gene-LOC109705784	14.11	3.73333	27.89	12.32	17.29	11.73	8.48667	--
gene-LOC109705786	0.09	0.0966667	0.04	0.01	0.146667	0.0433333	0	linoleate 9S-lipoxygenase	EC:1.13.11.58]
gene-LOC109705790	3.47	6.01	4.40333	0.86	11.3067	0.153333	0.783333	--
gene-LOC109705793	12.0967	0.39	16.3067	1.40667	5.15	2.53667	2.65667	--
gene-LOC109705794	112.76	7.82333	195.76	32.9233	41.34	16.5433	20.7533	--
gene-LOC109705795	3.15667	4.18667	3.96	7.57	4.06	4.45333	7.11667	ATP-binding cassette, subfamily C (CFTR/MRP), member 10
gene-LOC109705797	3.05	0.2	3.04	1.59333	2.39333	1.02667	0.543333	--
gene-LOC109705799	0.246667	1.82	0.173333	0.16	0.0966667	2.47333	2.39	--
gene-LOC109705800	19.7633	22.4767	20.2833	44.84	23.36	18.87	24.7267	--
gene-LOC109705801	8.67667	7.71333	6.53333	2.93	5.24333	8.71333	4.08	MADS-box transcription enhancer factor 2C
gene-LOC109705803	2.04333	1.66333	2.59667	0.51	0.29	0.766667	0.656667	cellular nucleic acid-binding protein
gene-LOC109705806	92.83	182.617	78.95	136.197	62.7067	451.893	92.0667	ATP-binding cassette, subfamily B (MDR/TAP), member 1	EC:3.6.3.44]
gene-LOC109705809	0	0.0766667	0	0	0.0966667	0	0	KUP system potassium uptake protein
gene-LOC109705810	1.08	1	1.43333	1.20333	0.496667	0.97	0.416667	uncharacterized protein LOC109705810
gene-LOC109705811	2.28	0.47	2.34333	1.65	0.873333	0.573333	1.27667	--
gene-LOC109705812	2.19	0.223333	2.72	2.09333	1.48333	1.29667	2.15333	--
gene-LOC109705813	0.15	0.0433333	0.316667	0.0866667	0	0.206667	0.176667	gibberellin 16alpha,17-epoxidase	EC:1.14.-.-]
gene-LOC109705814	0.106667	0.42	0.373333	0.153333	0.123333	1.86333	0.186667	--
gene-LOC109705815	5.07667	8.88667	5.92333	6.51	2.79	9.09	2.53667	aralkylamine N-acetyltransferase	EC:2.3.1.87]
gene-LOC109705816	1.86667	0.843333	3.83333	0.31	0.6	0.636667	0.49	uncharacterized protein LOC109705816
gene-LOC109705817	3.74333	21.1867	7.17667	1.85667	4.38	5.68333	13.4233	nuclease HARBI1	EC:3.1.-.-]
gene-LOC109705818	2.94667	14.1267	4.91667	2.09333	3.27667	3.11667	13.3333	nuclease HARBI1	EC:3.1.-.-]
gene-LOC109705821	0.236667	0.153333	0.106667	0.0833333	0.29	0.0433333	0.0533333	linoleate 9S-lipoxygenase	EC:1.13.11.58]
gene-LOC109705823	5.29667	0	10.9533	3.46333	3.39333	6.15333	0	--
gene-LOC109705824	15.6933	10.6633	24.8333	24.8633	22.31	30.0567	0.11	--
gene-LOC109705825	0.0366667	0.03	0.02	0.126667	0.02	0.14	0.123333	ATP-binding cassette, subfamily B (MDR/TAP), member 1	EC:3.6.3.44]
gene-LOC109705826	0.0933333	2.92667	0.0366667	0.366667	0.28	2.36667	6.35667	protein brassinosteroid insensitive 2	EC:2.7.11.1]
gene-LOC109705827	0.01	0.0666667	0.0566667	0.03	0.0966667	0.04	0.05	transcription initiation factor TFIIB
gene-LOC109705828	9.12667	3.66	10.5233	9.88667	6.83	2.54333	7.09	ditrans,polycis-polyprenyl diphosphate synthase	EC:2.5.1.87]
gene-LOC109705829	2.09333	1.92667	2.41333	2.45333	1.90333	8.84667	16.4667	--
gene-LOC109705830	2.52667	2.19667	3.87333	0.0666667	2.7	0.0833333	0.596667	uncharacterized protein LOC109705830
gene-LOC109705831	0.0366667	0	0.0466667	0	0	0	0	nuclear pore complex protein Nup133
gene-LOC109705835	2.8	1.72	3.34	1.32333	1.49667	2.72	1.08	--
gene-LOC109705836	17.2833	4.84	21.1633	5.76	6.33333	10.4333	11.6633	nucleolar protein 15
gene-LOC109705837	0.643333	0.12	1.35	0.273333	0.486667	0.476667	0.363333	uncharacterized protein LOC109705837
gene-LOC109705839	0.21	0	0.136667	0	0	0.0866667	0.146667	E3 ubiquitin-protein ligase RNF115/126	EC:2.3.2.27]
gene-LOC109705840	0.863333	0.0433333	0.766667	0.04	0.0433333	1.45	0.853333	NADH dehydrogenase	ubiquinone] 1 alpha subcomplex assembly factor 1
gene-LOC109705842	72.44	78.9	56.7433	42.0167	109.19	38.5467	12.06	trichohyalin-like isoform X1
gene-LOC109705843	9.91667	13.2367	11.6567	9.18333	12.5933	19.5	9.00333	uncharacterized protein LOC109705843
gene-LOC109705844	22.66	13.4033	28.87	13.95	15.8333	9.41667	8.99667	uncharacterized protein LOC109705844
gene-LOC109705845	0.336667	4.6	0.133333	0.69	2.85667	0.206667	0.153333	pyruvate kinase	EC:2.7.1.40]
gene-LOC109705846	0.213333	0.7	0.2	2.31	0.46	0.356667	0.233333	--
gene-LOC109705848	1.60333	2.96	2.23333	0.853333	3.97333	1.00333	0.483333	mannose-6-phosphate isomerase	EC:5.3.1.8]
gene-LOC109705849	0	0.133333	0	0.233333	0.203333	0.206667	0.16	4,5-DOPA dioxygenase extradiol	EC:1.13.11.-]
gene-LOC109705852	3.25	0.353333	3.08667	0.04	2.44667	0.0633333	1.25333	replication factor A1
gene-LOC109705854	19.7133	46.7767	17.6967	27.52	47.83	36.59	27.3933	jasmonate ZIM domain-containing protein
gene-LOC109705855	0.453333	0.226667	0.323333	0.953333	1.02667	31.9533	0.46	uncharacterized protein LOC109705855
gene-LOC109705856	0.363333	0.246667	0.676667	0.586667	0.226667	0.116667	0.78	beta-fructofuranosidase	EC:3.2.1.26]
gene-LOC109705857	0.03	15.9267	0.0166667	5.80667	23.41	0.116667	12.5867	tropinone reductase I	EC:1.1.1.206]
gene-LOC109705858	0.126667	3.24333	0.126667	1.14667	2.46333	1.05667	0.343333	tropinone reductase I	EC:1.1.1.206]
gene-LOC109705859	0.17	7.11333	0.156667	6.25	21.35	0.193333	5.26667	MFS transporter, SP family, solute carrier family 2 (facilitated glucose transporter), member 8
gene-LOC109705861	0.02	0.0133333	0.03	0.0333333	0.15	0.0133333	0.0233333	pumilio RNA-binding family
gene-LOC109705862	6.89667	3.00333	10.8733	2.89667	1.65333	13.59	6.19333	hsp70-interacting protein
gene-LOC109705863	0	0.09	0.0433333	0.00333333	0.123333	0.123333	0.08	beta-fructofuranosidase	EC:3.2.1.26]
gene-LOC109705865	3.05333	7.90333	2.15	1.01333	1.26333	6.42667	13.7033	--
gene-LOC109705867	1.91	1.64	3.21	21.5033	13.2367	6.79	0.413333	--
gene-LOC109705868	0.733333	0	0.8	0.806667	0.886667	0.346667	0	--
gene-LOC109705871	0.533333	0	0.28	0.813333	0.0133333	0	0.156667	--
gene-LOC109705872	13.5967	16.34	10.87	10.5933	23.1567	10.0433	22.8267	--
gene-LOC109705876	0	0.0766667	0.02	0.01	0	0.01	0.0733333	uncharacterized protein LOC109705876
gene-LOC109705879	22.45	20.58	25.3933	14.49	8.71667	16.4267	12.19	signal peptidase complex subunit 3	EC:3.4.-.-]
gene-LOC109705880	0	0.296667	0	0.196667	0.62	0.256667	0.47	--
gene-LOC109705882	0.0866667	0.123333	0.1	0.133333	0.2	0.0466667	0.333333	vacuolar protein sorting-associated protein 13A/C
gene-LOC109705884	1.88667	1.85333	2.31	0.37	4.72	2.27333	3.47333	--
gene-LOC109705885	5.21	7.62667	3.22333	4.31	7.80667	3.73667	1.91333	beta-1,3-galactosyltransferase	EC:2.4.1.-]
gene-LOC109705886	2.69	0	2.52667	1.80667	0	0.00666667	0	--
gene-LOC109705889	4.07333	0.78	3.06667	3.17333	2.60333	0.706667	2.14333	--
gene-LOC109705890	1.30333	0.976667	2.24667	3.05667	1.17333	1.00333	2.12	leucine-rich PPR motif-containing protein, mitochondrial
gene-LOC109705891	0.0433333	0.306667	0.12	0.02	0.543333	0.0366667	0.436667	N-alpha-acetyltransferase 50	EC:2.3.1.258]
gene-LOC109705892	1.77333	1.06333	0.493333	0.93	0.633333	0.696667	0.593333	glutamyl-tRNA reductase	EC:1.2.1.70]
gene-LOC109705893	0.03	0.496667	0.00666667	0.123333	0.286667	0.39	0.763333	--
gene-LOC109705894	1.91333	2.45667	1.36	5.68	2.31667	0.743333	0.953333	heat shock 70kDa protein 5
gene-LOC109705895	0.33	0.713333	0.306667	0.17	0.44	0.83	1.34667	stress-response A/B barrel domain-containing protein UP3-like isoform X1
gene-LOC109705896	13.2933	28.6233	16.1667	36.8933	12.9867	26.5167	33.27	uncharacterized protein LOC109705896
gene-LOC109705897	0.866667	0.52	1.75	1.61	0.336667	1.00667	0.326667	leucine-rich PPR motif-containing protein, mitochondrial
gene-LOC109705898	8.66333	18.5733	8.05	19.5533	9.35333	21.34	15.0033	monothiol glutaredoxin
gene-LOC109705899	10.8767	6.25667	16.6333	11.5467	8.18	3.69	5.30333	--
gene-LOC109705900	14.8	14.8933	19.0833	20.13	5.51	14.89	7.36	thylakoid lumenal 17.4 kDa protein, chloroplastic-like
gene-LOC109705901	0.14	0.476667	0.0466667	0.253333	0.11	1.57667	0.136667	--
gene-LOC109705902	0.0733333	0.68	0.156667	0.186667	0.656667	0.476667	0.893333	uncharacterized protein LOC109703965 isoform X1
gene-LOC109705903	0.0333333	0.0933333	0.17	0.0833333	0.13	0.556667	0.266667	tetraspanin-5
gene-LOC109705904	0.463333	0.596667	1.71333	0.543333	0.723333	0.416667	0.303333	ER lumen protein retaining receptor
gene-LOC109705905	0.196667	0.156667	0.0266667	0.0866667	1.38667	0.133333	0.02	phosphatidylinositol glycan, class Q
gene-LOC109705906	0.0533333	0.113333	0.0433333	0.146667	0.47	0.16	0.0733333	uncharacterized protein LOC109705906
gene-LOC109705907	0.0766667	2.03	0	0.0133333	1.50667	2.73333	1.61667	rRNA small subunit pseudouridine methyltransferase Nep1	EC:2.1.1.260]
gene-LOC109705910	0	0.04	0	0	0	1.17	0	solute carrier family 15 (peptide/histidine transporter), member 44259
gene-LOC109705911	1.16333	0.99	2.06333	1.68	0.933333	5.2	2.2	solute carrier family 15 (peptide/histidine transporter), member 44259
gene-LOC109705912	0.0366667	0.0266667	0.106667	0.05	0.0133333	2.45667	0.01	solute carrier family 15 (peptide/histidine transporter), member 44259
gene-LOC109705913	1.21333	2.9	2.27333	1.44	2.77333	1.47	1.14	NADH-ubiquinone oxidoreductase chain 6	EC:7.1.1.2]
gene-LOC109705916	1.26667	2.25	1.16333	1.75333	0.553333	1.86333	0.846667	uncharacterized protein LOC109705830
gene-LOC109705917	0.25	0.0233333	0.57	0	0.11	0.00666667	0.05	E3 ubiquitin-protein ligase UBR4	EC:2.3.2.27]
gene-LOC109705920	0.443333	0.353333	0.816667	0.516667	0.5	0.143333	0.21	FK506-binding nuclear protein	EC:5.2.1.8]
gene-LOC109705921	2.31333	0.00666667	1.84333	0.00666667	0.01	1.34333	0.453333	interleukin-1 receptor-associated kinase 4	EC:2.7.11.1]
gene-LOC109705922	4.93333	0.01	1.45	0.02	0.0366667	3.07667	0.783333	interleukin-1 receptor-associated kinase 4	EC:2.7.11.1]
gene-LOC109705924	0.22	0	0.163333	0	0	0.163333	0.113333	interleukin-1 receptor-associated kinase 4	EC:2.7.11.1]
gene-LOC109705925	3.81667	0	1.96	0	0	2.10333	1.50667	interleukin-1 receptor-associated kinase 4	EC:2.7.11.1]
gene-LOC109705926	4.65333	0.743333	1.77667	0.0633333	0.126667	5.28333	1.06667	interleukin-1 receptor-associated kinase 4	EC:2.7.11.1]
gene-LOC109705928	2.74667	3.01333	2.80333	2.44333	1.16667	4.99667	3.68333	subtilisin-like protease SBT3.9
gene-LOC109705930	17.2467	0.02	6.13	0.01	0.0166667	14.2767	3.12	interleukin-1 receptor-associated kinase 4	EC:2.7.11.1]
gene-LOC109705931	7.56	24.1867	11.0733	12.1	16.8333	15.34	14.7833	zinc finger A20 and AN1 domain-containing stress-associated protein 5-like
gene-LOC109705933	8.26	9.14333	11.6467	10.0733	6.86333	5.08	15.5133	pre-mRNA-splicing factor ATP-dependent RNA helicase DHX16	EC:3.6.4.13]
gene-LOC109705935	12.5967	10.3433	12.5767	6.84	6.50667	13.71	9.89667	histone deacetylase complex subunit SAP18
gene-LOC109705937	0.626667	0.93	1.86	15.3633	17.44	17.65	1.05333	histone deacetylase complex subunit SAP18
gene-LOC109705938	5.07	4.13667	4.63	2.34333	2.07333	1.59	1.94	alpha-1,4-galacturonosyltransferase	EC:2.4.1.43]
gene-LOC109705940	0.326667	0.31	0.463333	0.23	0.306667	0.176667	0.34	--
gene-LOC109705941	0.06	22.8867	0.0666667	12.5833	20.9	19.7767	12.99	--
gene-LOC109705942	0	1.66	0	1.45333	2.38667	1.27333	1.28667	--
gene-LOC109705945	0.526667	0.12	0	0.196667	0.706667	0.91	1.17333	--
gene-LOC109705946	0.77	0.49	0.486667	0.313333	0.896667	0.263333	0.123333	--
gene-LOC109705950	0	2.89	0.01	6.55667	0	5.98333	5.71	tRNA (guanine10-N2)-methyltransferase	EC:2.1.1.214]
gene-LOC109705951	0.04	7.40333	0.0533333	20.84	0	10.9267	18.8533	pectinesterase	EC:3.1.1.11]
gene-LOC109705953	1.45	6.72	1.06	18.8233	0.0133333	12.4333	18.0467	xylan alpha-glucuronosyltransferase	EC:2.4.1.-]
gene-LOC109705955	7.69	6.60667	9.50667	1.49667	9.28667	11.7567	1.82333	--
gene-LOC109705957	185.933	140.083	186.1	159.65	140.997	202.343	402.24	abscisic stress-ripening protein 1-like
gene-LOC109705959	8.33667	14.2	7.00333	10.3667	17.9167	14.0167	30.93	structure-specific endonuclease subunit SLX1	EC:3.6.1.-]
gene-LOC109705960	19.4367	7.75333	19.5867	23.2467	8.10333	5.81333	12.13	UPF0496 protein 3-like, partial
gene-LOC109705961	1.47	5.71667	1.77333	1.25333	5.12333	0.686667	0.0166667	aquaporin NIP
gene-LOC109705963	9.37333	12.9567	9	5.55	12.1467	6.31333	1.91333	polyprenyldihydroxybenzoate methyltransferase / 3-demethylubiquinol 3-O-methyltransferase	EC:2.1.1.114 2.1.1.64]
gene-LOC109705964	29.3533	32.2067	24.1933	15.0133	42.4433	24.29	0	transcription elongation factor 1 homolog
gene-LOC109705965	0.186667	0	0.163333	0	0.0266667	0.0166667	0	protein FLOWERING LOCUS T
gene-LOC109705966	0.0366667	0.0433333	0.00333333	0.0933333	0.0133333	0.123333	0.246667	SH3 domain-containing YSC84-like protein 1
gene-LOC109705967	19.47	7.52667	28.73	9.91667	13.6333	2.20333	0.333333	interleukin-1 receptor-associated kinase 4	EC:2.7.11.1]
gene-LOC109705968	30.4067	41.0367	23.13	14.67	44.2733	17.46	0.133333	citrate synthase	EC:2.3.3.1]
gene-LOC109705970	0.0766667	0.153333	0	0.36	0.0833333	0	0	uncharacterized protein LOC109705970
gene-LOC109705976	0.09	0.06	0.0766667	0	0	0.0366667	0.126667	UDP-glucuronate decarboxylase	EC:4.1.1.35]
gene-LOC109705977	0.423333	0.403333	0.376667	0.83	0.643333	0.616667	0.4	uncharacterized protein LOC109705977
gene-LOC109705978	0.0666667	0.35	0.416667	0.03	0.2	0.123333	0.116667	acylglycerol lipase	EC:3.1.1.23]
gene-LOC109705980	2.46	2.97667	3.52667	0.546667	2.66	2.21333	4.35667	CTD small phosphatase-like protein 2	EC:3.1.3.-]
gene-LOC109705981	2.66	1.82333	4.45	2.16333	1.91333	1.44	1.74333	catalase	EC:1.11.1.6]
gene-LOC109705982	5.53667	3.27	5.87667	7.06	7.06333	6.31	5.84667	cysteinyl-tRNA synthetase	EC:6.1.1.16]
gene-LOC109705983	1.92333	0.1	1.92333	0	0.0866667	0	0.03	--
gene-LOC109705986	2.09333	9.03	2.66667	1.98	1.96667	4.06333	0.566667	3-oxoacyl-	acyl-carrier protein] reductase
gene-LOC109705987	0.16	0.79	0.11	4.69333	0.916667	0.273333	0.68	uncharacterized protein LOC109705987
gene-LOC109705988	0.07	0	0	0.0466667	0	0.0833333	0.23	pro-apoptotic serine protease NMA111	EC:3.4.21.-]
gene-LOC109705989	0.196667	0.473333	0.326667	0.84	18.0167	0.906667	1.25333	ethylene receptor	EC:2.7.13.-]
gene-LOC109705990	0	0	0	0	0.0933333	1.04667	0	ethylene receptor	EC:2.7.13.-]
gene-LOC109705992	0.01	1.59	0.09	0.0266667	0.26	0.243333	0.113333	benzyl alcohol O-benzoyltransferase	EC:2.3.1.196 2.3.1.232]
gene-LOC109705993	0.18	0.03	0.08	0	0.116667	0.0466667	0.0233333	3-oxoacyl-	acyl-carrier protein] reductase
gene-LOC109705995	12.28	0.246667	13.7167	0.113333	0.193333	0.0133333	0.18	protein TRIGALACTOSYLDIACYLGLYCEROL 5, chloroplastic-like
gene-LOC109705997	45.0767	88.1767	28.6167	13.4967	17.9533	56.9733	46.74	3-hydroxyisobutyryl-CoA hydrolase	EC:3.1.2.4]
gene-LOC109705998	0.0266667	0.383333	0.0333333	0.1	1.45	0.4	0.786667	--
gene-LOC109706001	0.336667	0	0.243333	0	0	0	0	--
gene-LOC109706003	7.52	3.02	10.8867	5.72667	8.4	15.8967	8.41667	--
gene-LOC109706005	3.35333	0.79	5.24	0.81	2.81667	4.20667	1.46	uncharacterized protein LOC109706005
gene-LOC109706006	0.0433333	0.18	0.113333	0.39	0.79	0	0	--
gene-LOC109706007	0.22	0	0.553333	0	0	0	0	uncharacterized protein LOC109706007
gene-LOC109706008	5.14333	0.0633333	8.30333	1.61	2.42333	1.33333	2.92	--
gene-LOC109706009	10.0233	4.8	11.26	8.5	9.78	9.16	7.67	SEL1 protein
gene-LOC109706010	0.443333	0.0133333	0.51	0.03	0.0666667	0.0333333	0.05	--
gene-LOC109706011	10.0867	15.2433	12.3467	12.4067	14.1567	27.5767	12.49	uncharacterized protein LOC109706011
gene-LOC109706013	5.72667	5.17667	2.05667	5.4	8.88333	4.22667	2.62	--
gene-LOC109706014	8.64667	3.49667	11.3967	9.42333	9.31333	2.85667	0.53	uncharacterized protein LOC109706014
gene-LOC109706015	9.32667	11.7333	11.19	19.6767	13.5467	15.13	19.2933	(+)-neomenthol dehydrogenase	EC:1.1.1.208]
gene-LOC109706016	0.0166667	3.20667	0.00666667	0.99	2.48	0.91	1.35333	EIX receptor 44198
gene-LOC109706017	0	0.3	0	0.323333	0.72	0.06	0.223333	EIX receptor 44198
gene-LOC109706018	2.16	2.32	0.853333	2.39667	2.98333	2.97	0.893333	--
gene-LOC109706019	3.66333	17.6333	4	40.6033	46.0533	16.9767	31.27	ariadne-1	EC:2.3.2.31]
gene-LOC109706020	0	5.24	0	15	3.35667	2.77333	9.42	--
gene-LOC109706021	1.17667	1.54333	1.86667	1.57667	2.35333	1.04667	0.956667	--
gene-LOC109706023	0	5.42	0	5.24	8.12667	4.17	4	--
gene-LOC109706026	1.89	0.103333	4.54	0.0966667	0.0766667	0.0166667	0.353333	--
gene-LOC109706027	41.63	8.96	6.89	8.47667	7.49667	8.54333	9.08667	cystatin-C
gene-LOC109706030	0.413333	0.27	0.33	0.206667	6.65333	0.456667	0.546667	--
gene-LOC109706035	8.62333	5.2	0.82	2.48667	1.68333	1.83	0.443333	leucine-rich repeat protein SHOC2
gene-LOC109706036	11.7567	9.36333	3.09	2.44667	12.8	3.81	2.82	EIX receptor 44198
gene-LOC109706038	6.74	15.84	1.77	17.5867	33.15	6.90333	1.61667	EIX receptor 44198
gene-LOC109706040	0.136667	0.176667	1.37333	0.293333	0.746667	0.683333	0.246667	DNA helicase MCM9	EC:3.6.4.12]
gene-LOC109706044	0	0.373333	0	0	0	0.103333	0.83	--
gene-LOC109706046	0.586667	0.0333333	0.773333	0.98	0.16	0.143333	0.12	Ca2+/H+ antiporter, TMEM165/GDT1 family
gene-LOC109706047	3.57	0	5.58	3.04667	0	0	0.00666667	--
gene-LOC109706049	0.193333	0.423333	0.44	0.49	0.196667	0.56	0.143333	uncharacterized protein LOC109706049, partial
gene-LOC109706050	8.02667	68.9933	6.48	10.97	38.0867	15.5533	4.26	3-deoxy-7-phosphoheptulonate synthase	EC:2.5.1.54]
gene-LOC109706051	9.48667	6.00667	11.9567	10.17	5.59	0	0	--
gene-LOC109706052	0.506667	0	0.61	0	0	0.376667	0.473333	uncharacterized protein LOC109706052 isoform X1
gene-LOC109706053	0.483333	0.18	0.61	0.496667	0.3	0	0	checkpoint serine/threonine-protein kinase	EC:2.7.11.1]
gene-LOC109706054	1.97667	0.0866667	2.66333	0	0.09	0.44	0.21	uncharacterized protein LOC109706054
gene-LOC109706056	2.95667	2.90333	3.26333	6.18333	1.57667	0.493333	1.80333	uncharacterized protein LOC109706056
gene-LOC109706057	8.30333	1.19667	13.2467	6.93333	2.52333	0.0133333	0	--
gene-LOC109706060	0.0166667	0.293333	0.00333333	0.25	0.18	0.156667	0.716667	--
gene-LOC109706062	0.606667	1.72667	1.02333	1.32667	1.58333	2.29667	2.25667	xylogalacturonan beta-1,3-xylosyltransferase	EC:2.4.2.41]
gene-LOC109706063	5.29333	3.89333	9.37667	6.83667	4.12	3.53	6.68333	uncharacterized protein LOC109706063 isoform X1
gene-LOC109706067	4.35667	9.36667	4.81667	23.7333	22.5233	15.41	22.21	uncharacterized protein LOC109706067
gene-LOC109706068	0.43	0.0466667	0.453333	0.596667	3.31333	1.91667	0.0566667	uncharacterized protein LOC109706068
gene-LOC109706071	16.5533	0.503333	17.2033	0.213333	6.71	9.11	0	--
gene-LOC109706072	0.813333	0.333333	1.62667	0.433333	0.55	0.0233333	0	--
gene-LOC109706074	0.42	0	0.18	0	0.0566667	0.03	0.0433333	--
gene-LOC109706077	14.8433	30.5267	14.4133	22.0767	21.3667	20.0833	19.14	DNA-directed RNA polymerase III subunit RPC6
gene-LOC109706078	17.18	21.5967	12.1833	13.4	8.14333	13.12	7.66333	uncharacterized protein LOC109706078
gene-LOC109706079	0.01	0.0366667	0.00666667	0.00666667	0	0	0	EIX receptor 44198
gene-LOC109706080	5.08667	18.4433	1.09667	6.50667	2.35333	1.23	1.85333	leucine-rich repeat protein SHOC2
gene-LOC109706081	41.4167	90.31	10.1333	25.8967	9.50333	28.83	19.92	EIX receptor 44198
gene-LOC109706082	4.73667	13.0633	1.43	3.85	3.26	1.34	0.596667	EIX receptor 44198
gene-LOC109706084	0	0.07	0	0.0366667	0.186667	0.0333333	0.00333333	cytochrome P450 family 71 subfamily A
gene-LOC109706085	0.673333	0.66	0.723333	1.04667	1.86333	0.136667	0.02	--
gene-LOC109706086	3.93333	0	3.28333	0	0	0	0	trans-resveratrol di-O-methyltransferase	EC:2.1.1.240]
gene-LOC109706088	0.34	0.0633333	0.436667	0.02	0.0766667	0.336667	0	--
gene-LOC109706089	0.123333	0.0366667	0.15	0.02	0.09	0.0633333	0.00333333	structure-specific endonuclease subunit SLX1	EC:3.6.1.-]
gene-LOC109706090	97.56	50.6467	137.973	58.43	52.2933	38.1767	32.2433	cytochrome P450 family 71 subfamily A
gene-LOC109706092	34.02	8.61667	54.5433	26.74	2.91667	0.946667	7.99	trans-resveratrol di-O-methyltransferase	EC:2.1.1.240]
gene-LOC109706093	22.3267	5.40667	32.56	14.5867	0.876667	3.09333	7.04	trans-resveratrol di-O-methyltransferase	EC:2.1.1.240]
gene-LOC109706097	5.71	2.35	2.29	1.82667	13.3567	0.53	0	momilactone-A synthase	EC:1.1.1.295]
gene-LOC109706099	0	0.28	0	0.7	0.993333	0.11	0.103333	structure-specific endonuclease subunit SLX1	EC:3.6.1.-]
gene-LOC109706100	0	0.0266667	0	0.00666667	0.02	0	0.0333333	--
gene-LOC109706101	1.7	0.896667	1.49	12.56	12.3433	0.626667	0.54	structure-specific endonuclease subunit SLX1	EC:3.6.1.-]
gene-LOC109706102	0.0266667	1.16	0.05	0.986667	2.54	0.686667	0.52	structure-specific endonuclease subunit SLX1	EC:3.6.1.-]
gene-LOC109706103	0.03	0.773333	0.04	3.76	3.8	0.06	0.456667	--
gene-LOC109706104	0.00666667	0.02	0.0133333	0.0166667	0	0.0233333	0.0266667	--
gene-LOC109706107	0.46	0	1.97	2.34667	4.64667	0	0.01	--
gene-LOC109706108	0	0	0.686667	0.416667	0.156667	0	0	--
gene-LOC109706109	0.186667	0.08	0	0.9	0	0.483333	0.94	laccase	EC:1.10.3.2]
gene-LOC109706110	0.05	0.0633333	0.483333	0.0133333	0.14	0.0633333	0.0266667	cytochrome c6
gene-LOC109706113	0.0633333	0	0.14	0.153333	0.23	1.12667	0.42	--
gene-LOC109706119	92.32	81.6933	67.2167	85.05	133.42	95.64	53.4167	ubiquitin-like protein Nedd8
gene-LOC109706120	0.133333	0.02	0.29	0.02	0.0233333	0.01	0.0233333	KUP system potassium uptake protein
gene-LOC109706122	0.373333	0.0133333	0.386667	0.0166667	0.03	0.0833333	0.276667	regulator of nonsense transcripts 1	EC:3.6.4.-]
gene-LOC109706125	1.17333	0.136667	1.02667	0.296667	0.0433333	0.0466667	0.116667	alpha-L-fucosidase	EC:3.2.1.51]
gene-LOC109706126	0.02	0.00333333	0.06	0.05	0.0266667	0.01	0.0166667	--
gene-LOC109706127	0.0833333	0	0.133333	0.00666667	0.01	0	0	zinc finger SWIM domain-containing protein 3
gene-LOC109706128	0.0233333	0.413333	0	0	0.383333	0.5	0.19	--
gene-LOC109706129	9.61333	3.61	11.0333	12.5967	6.9	4.57	6.66	asparaginyl-tRNA synthetase	EC:6.1.1.22]
gene-LOC109706130	0.296667	0	0.0833333	0.06	0.03	1.43333	0.0666667	--
gene-LOC109706131	7.22333	0.32	6.07667	1.13667	0.183333	4.21	2.80333	--
gene-LOC109706137	1.44667	2.16667	0.92	0.166667	4.40333	4.22667	0.0566667	shikimate O-hydroxycinnamoyltransferase	EC:2.3.1.133]
gene-LOC109706138	0.163333	0.0566667	0.306667	0.116667	0.116667	0.0666667	0.0333333	magnesium transporter
gene-LOC109706140	0	0.21	0	0.133333	0.05	0.116667	0.0133333	shikimate O-hydroxycinnamoyltransferase	EC:2.3.1.133]
gene-LOC109706142	7.67	7.33333	9.6	3.34667	3.74333	2.89667	3.22667	KUP system potassium uptake protein
gene-LOC109706144	0	3.68	0	0.0133333	3.87667	2.62333	4.75333	uncharacterized protein LOC109706144
gene-LOC109706145	2.97333	5.05333	1.21333	1.13333	2.6	4.78	1.61667	interleukin-1 receptor-associated kinase 4	EC:2.7.11.1]
gene-LOC109706148	6.07667	4.69	5.21	8.97333	0.01	4.20333	2.76	UNC93-like protein 3
gene-LOC109706154	44.73	19.6167	71.43	57.49	48.5367	55.5267	43.7967	--
gene-LOC109706155	0.38	0	0.483333	0.506667	0.363333	0.543333	0.35	uncharacterized protein LOC109706155
gene-LOC109706157	0.103333	0.106667	0.446667	0.03	0.09	0.133333	0	--
gene-LOC109706158	0.57	0.16	0.57	0.27	0.37	0.666667	0.846667	--
gene-LOC109706160	2.49667	0.213333	2.39	1.81	0.426667	0.67	0.816667	replication factor A1
gene-LOC109706163	1.16	1.7	1.2	1.49667	1.09667	0.65	0.536667	uncharacterized protein LOC109706163
gene-LOC109706164	0.403333	0	1.04333	0	0	0.296667	0	--
gene-LOC109706165	4.12333	2.14	6.74	5.13333	5.80333	0.676667	2.26667	--
gene-LOC109706166	0.146667	0	0.0466667	0	0	0	0	--
gene-LOC109706167	16.0667	0.946667	23.4167	5.12333	3.34667	11.34	7.44	--
gene-LOC109706169	0.0366667	2.27	0.03	4.06667	5.01667	2.53667	1.22667	replication factor A3
gene-LOC109706170	5.31333	2.78333	5.30333	4.13	5.67	1.5	1.72667	peptide-O-fucosyltransferase	EC:2.4.1.221]
gene-LOC109706172	0.886667	0	1.04	0.1	0.06	0.0666667	0.0533333	--
gene-LOC109706173	14.8567	0	12.8867	0.00666667	0.03	0.03	0	pre-mRNA-splicing factor 38B
gene-LOC109706174	2.07667	6.66667	6.42333	0.13	7.70333	7.55	6.04	--
gene-LOC109706177	0.416667	1.68	0.406667	0.113333	0.85	0.153333	0.09	solute carrier family 15 (peptide/histidine transporter), member 44259
gene-LOC109706178	7.33333	2.26667	5.20333	4.8	2.27667	4.42333	7.8	histone deacetylase 44198	EC:3.5.1.98]
gene-LOC109706179	46.5	18.0833	54.1367	31.5533	20.6233	41.6633	45.9467	Ras-related protein Rab-7A
gene-LOC109706180	129.89	58.8967	108.573	76.5433	58.41	94.3933	191.187	iron-sulfur cluster assembly 1
gene-LOC109706181	0.01	0.0733333	0.0766667	0.0533333	0.106667	0.0833333	0.0966667	polyribonucleotide 5'-hydroxyl-kinase	EC:2.7.1.78]
gene-LOC109706183	1.1	1.90667	2.42333	0.246667	1.33	0.113333	0.626667	YLP motif-containing protein 1
gene-LOC109706184	0.0433333	0.00666667	0.28	0.0866667	0.0166667	0.00333333	0.0166667	pentatricopeptide repeat domain-containing protein 1
gene-LOC109706187	6.72667	9.20667	8.09	7.10667	6.14667	14.9933	4.96667	--
gene-LOC109706188	4.43	4.86	4.67333	2.36	2.73333	2.25	2.22333	SEL1 protein
gene-LOC109706189	9.64667	22.6467	10.5	18.4233	21.09	12.8567	7.17	cytochrome P450 family 1 subfamily A polypeptide 1	EC:1.14.14.1]
gene-LOC109706192	31.6267	120.953	24.95	22.1267	53.99	0.15	12.5567	interleukin-1 receptor-associated kinase 4	EC:2.7.11.1]
gene-LOC109706194	10.3167	5.01333	14.8967	4.98333	4.65667	2.52	7.51	L-3-cyanoalanine synthase/ cysteine synthase	EC:2.5.1.47 4.4.1.9]
gene-LOC109706195	0.78	0.116667	0.65	1.08667	0.0733333	0.51	0.38	aquaporin NIP
gene-LOC109706196	3.60333	6.81	3.65667	4.73	6.04667	3.23	10.0233	interleukin-1 receptor-associated kinase 4	EC:2.7.11.1]
gene-LOC109706200	9.48	0	11.37	0	0	1.59667	4.21667	calmodulin-binding transcription activator
gene-LOC109706203	3.38667	0.0866667	3.58	9.58333	11.1467	22.01	8.52	DNA polymerase lambda	EC:2.7.7.7 4.2.99.-]
gene-LOC109706205	3.14667	0.763333	6.1	3.12667	1.33667	1.19667	1.45	protein PLASTID REDOX INSENSITIVE 2-like
gene-LOC109706206	0.273333	0	0.0733333	0.0933333	0.126667	0.26	0.0266667	--
gene-LOC109706208	36.8467	0.58	37.54	29.6667	30.8667	74.5867	25.43	succinate dehydrogenase subunit 7, mitochondrial-like
gene-LOC109706210	0.0733333	0.02	0.16	0	0.0166667	0	0	UMP-CMP kinase	EC:2.7.4.14]
gene-LOC109706211	22.01	45.94	17.0333	19.7767	33.04	26.4967	18.6033	E3 ubiquitin-protein ligase 44261	EC:2.3.2.27]
gene-LOC109706212	0	0	0.0133333	0.06	0.1	0.0833333	0	endonuclease III	EC:4.2.99.18]
gene-LOC109706213	1.30667	0.0266667	1.35	4.91	6.03333	16.7933	5.43333	hypothetical protein ACMD2_07897
gene-LOC109706214	2.98333	7.65667	2.55667	8.66	4.84	3.43667	3.29	interleukin-1 receptor-associated kinase 4	EC:2.7.11.1]
gene-LOC109706216	0.0766667	3.71667	0.02	3.63667	2.86	0.06	0.05	interleukin-1 receptor-associated kinase 4	EC:2.7.11.1]
gene-LOC109706219	28.7233	0.333333	30.4633	0.353333	43.15	0.273333	0.296667	vacuolar protein-sorting-associated protein 4
gene-LOC109706220	14.0867	30.4333	4.61333	12.4467	20.5567	17.32	1.76	solute carrier family 25 (mitochondrial adenine nucleotide translocator), member 4/5/6/31
gene-LOC109706231	0.0766667	32.5667	0.0833333	23.1133	27.13	0.0533333	32.2533	DNA-directed primase/polymerase protein	EC:2.7.7.-]
gene-LOC109706233	0	0.696667	0	0.643333	0.813333	0	0.6	--
gene-LOC109706234	4.45	5.79667	3.4	5.43667	6.19333	3.62333	2.27667	uncharacterized protein LOC109706234
gene-LOC109706236	2.22667	2.10667	3.36333	2.43	2.67	1.85667	8.21667	--
gene-LOC109706237	7.21	19.23	5.3	8.41667	25.6767	23.2933	40.1667	structure-specific endonuclease subunit SLX1	EC:3.6.1.-]
gene-LOC109706238	3.14	6.35333	2.95667	3.30667	6.6	8.54	12.1033	senataxin	EC:3.6.4.-]
gene-LOC109706240	0.45	0.496667	0.253333	0.26	0.293333	0.426667	0.936667	aspartyl protease family protein	EC:3.4.23.-]
gene-LOC109706241	0.07	14.44	0.1	11.65	17.06	4.57333	20.7267	la-related protein 1
gene-LOC109706243	10.2667	5.01667	13.7767	6.59333	7.46667	7.21	6.57333	--
gene-LOC109706244	8.23667	3.07667	13.6433	3.28667	2.72333	2.10333	5.72	nuclear pore complex protein Nup133
gene-LOC109706245	5.21667	2.10667	8.97	5.35	1.33333	6.89667	1.71333	protein-serine/threonine kinase	EC:2.7.11.-]
gene-LOC109706246	74.8233	84.7367	58.48	80.9	40.71	0.196667	28.45	translation initiation factor 2 subunit 1
gene-LOC109706248	17.4767	5.47	27.8067	18.0367	7.30667	5.42667	6.33667	--
gene-LOC109706249	0	0	0.106667	0	0	0	0	uncharacterized protein LOC109706249
gene-LOC109706250	10.59	6.88667	9.37	11.1333	8.48333	0.00666667	18.7733	--
gene-LOC109706251	48.7967	106.32	39.3933	82.1767	86.65	31.7833	49.4433	ammonium transporter, Amt family
gene-LOC109706253	0.0766667	0.0266667	0.126667	0.0733333	0.156667	4.84333	16.0433	phosphatidylinositol glycan, class Q
gene-LOC109706254	146.97	176.887	136.223	122.303	170.123	326.9	96.2933	large subunit ribosomal protein L31e
gene-LOC109706257	0.963333	0	1.00667	0	0	0	0	transcription factor MYC2
gene-LOC109706258	5.38667	1.89667	8.04	2.36	2.35	0.886667	1.62333	heavy metal-associated isoprenylated plant protein 32-like
gene-LOC109706259	0.38	0.0733333	0.323333	0	0.0166667	0.00666667	0.01	--
gene-LOC109706261	2.68	1.65333	2.73333	0.946667	2.57667	0.946667	2.14667	--
gene-LOC109706262	2.02333	6.34	1.91667	2.54	3.85333	5.11	4.59	--
gene-LOC109706263	0.683333	0.966667	1	0.176667	0.78	1.53333	0.456667	--
gene-LOC109706265	0.98	9.8	0.466667	0	4.18667	10.3733	5.11	--
gene-LOC109706267	2.36	1.32333	2.49667	2.95333	1.73333	1.93	1.90667	--
gene-LOC109706270	1.15	0	0.906667	0.0866667	0.0366667	0.143333	0.0466667	--
gene-LOC109706271	5.61667	25.5567	4.98667	6.11667	10.7033	7.25	13.6067	alcohol dehydrogenase	EC:1.1.1.1]
gene-LOC109706272	0.0533333	0	0.0566667	0.0166667	0.0733333	0.0133333	0	uncharacterized protein LOC109706272
gene-LOC109706274	0.05	0.14	0.0833333	1.47667	1.14333	0.0633333	0.0666667	homeobox protein B-H1-like
gene-LOC109706275	3.02667	1.42	1.17	1.67667	1.38333	7.78	5.03	pre-mRNA-splicing factor 18
gene-LOC109706276	0.08	1.99333	0.0666667	0.0866667	2.21	1.25667	0.03	pre-mRNA cleavage complex 2 protein Pcf11
gene-LOC109706277	2.14667	0.12	2.72	1.05667	2.22333	0.196667	0.17	--
gene-LOC109706278	0.08	0.04	0.166667	0.0833333	0.263333	0.126667	0.0333333	--
gene-LOC109706280	0.02	0.533333	0.0333333	0.0133333	0.18	0.476667	0.566667	shikimate O-hydroxycinnamoyltransferase	EC:2.3.1.133]
gene-LOC109706282	0.00666667	0.29	0.00666667	0.463333	0.216667	0.226667	0.313333	--
gene-LOC109706285	0.0133333	3.37667	0.0166667	3.34	4.73	3.56667	0.00666667	cytochrome P450 family 709
gene-LOC109706286	12.1367	36.93	8.27	9.40333	25.4367	19.3867	8.31333	double-stranded RNA-binding protein 6-like
gene-LOC109706287	0.183333	5.35	0.0433333	26.6367	22.0733	2.13667	0.0466667	O-palmitoleoyl-L-serine hydrolase	EC:3.1.1.98]
gene-LOC109706289	0.156667	0.0466667	0.523333	0.243333	0.196667	0.15	0.196667	uncharacterized protein LOC109706289
gene-LOC109706290	0.223333	0.183333	0.186667	0.253333	0.283333	0.0966667	0.26	xylan 1,4-beta-xylosidase	EC:3.2.1.37]
gene-LOC109706296	0.73	0	0.166667	0	0	0.273333	0	loricrin-like
gene-LOC109706297	0.613333	0.103333	0.583333	0.06	0	0.346667	0.00666667	alpha-1,4-galacturonosyltransferase	EC:2.4.1.43]
gene-LOC109706298	0.233333	19.9367	0.236667	34.0467	34.6467	19.3167	13	transcriptional activator protein Pur-alpha
gene-LOC109706300	68.21	115.6	46.84	63.6833	98.3933	96.3767	52.1167	translation initiation factor 4A
gene-LOC109706301	0	0.00333333	0.0166667	0.01	0.05	0.00333333	0.00666667	kinesin family member C1
gene-LOC109706302	0.0166667	0.176667	0.0533333	0.566667	0.353333	0.26	0.17	release factor glutamine methyltransferase	EC:2.1.1.297]
gene-LOC109706303	0.153333	0.236667	0.256667	0.82	0.456667	0.27	0.703333	structure-specific endonuclease subunit SLX1	EC:3.6.1.-]
gene-LOC109706306	4.39	0.82	6.64333	4.11333	3.29667	1.59333	0.0666667	--
gene-LOC109706309	0.17	0.02	0.57	0.183333	0.0366667	0.0933333	0.0666667	poly	ADP-ribose] polymerase
gene-LOC109706311	33.1067	18.4433	26.2567	40.7933	23.6767	17.3433	19.8167	threonyl-tRNA synthetase	EC:6.1.1.3]
gene-LOC109706312	13.3667	10.3167	15.1033	26.97	11.6367	9.63	14.9467	large proline-rich protein BAG6
gene-LOC109706313	1.93333	0.963333	0.496667	2.69	4.74	1.24333	1.45333	transmembrane protein DDB_G0292058-like
gene-LOC109706314	0.306667	2.24333	0.16	1.21667	1.9	2.19	0.913333	12-oxophytodienoic acid reductase	EC:1.3.1.42]
gene-LOC109706315	5.62667	2.29333	4.83	1.24667	5.06	4.89333	4.80333	topoisomerase (DNA) II binding protein 1
gene-LOC109706317	60.83	195.49	22.5833	0.31	156.273	105.98	92.4167	uncharacterized protein LOC109706317
gene-LOC109706318	5.82	10.84	1.57	4.59	5.4	4.09	4.73667	12-oxophytodienoic acid reductase	EC:1.3.1.42]
gene-LOC109706319	3.85333	5.57	1.96	4.86667	4.55333	3.01667	4.16	12-oxophytodienoic acid reductase	EC:1.3.1.42]
gene-LOC109706321	0.453333	0.07	0.96	0.2	0.08	0.356667	0.103333	--
gene-LOC109706324	7.81	1.93333	13.3233	8.51667	6.97667	1.59333	8.97667	magnesium transporter
gene-LOC109706325	28.8133	32.9433	10.7833	17.16	6	9.53	2.79	EIX receptor 44198
gene-LOC109706326	4.56	4.98	5.02667	17.3667	0.0133333	1.39667	11.8867	--
gene-LOC109706327	21.29	41.7967	5.27667	8.80333	5.36667	7.56	9.39333	EIX receptor 44198
gene-LOC109706328	5.81667	6.18	6.18333	5.11667	4.95333	8.78333	5.40667	glutaredoxin 3
gene-LOC109706329	51.0733	105.417	54.79	41.8267	57.2767	46.2567	23.3267	PAX-interacting protein 1
gene-LOC109706330	37.85	47.4433	53.5867	29.7033	24.9467	35.2967	39.75	indole-3-glycerol phosphate synthase	EC:4.1.1.48]
gene-LOC109706331	7.28	16.52	4.52333	6.22	6.39667	7.60667	5.70333	hypothetical protein ACMD2_16170
gene-LOC109706332	5.23333	2.65333	7.17333	8.13	2.36333	9.88667	8.23	isocitrate dehydrogenase	EC:1.1.1.42]
gene-LOC109706333	41.22	42.5367	47.11	45.7067	43.31	72.16	33.1667	glutaredoxin 3
gene-LOC109706334	6.69333	0.06	3.67	2.18	4.20333	0.6	0.0633333	glutaredoxin 3
gene-LOC109706335	5.17667	18.07	6.70333	6.04	7.52667	8.03	4.79333	SCY1-like protein 2
gene-LOC109706339	0.736667	1.32667	0.573333	0.546667	1.62	1.32667	0.363333	interleukin-1 receptor-associated kinase 4	EC:2.7.11.1]
gene-LOC109706340	0.183333	0.02	0.113333	1.78333	0.0133333	1.76667	1.99	--
gene-LOC109706341	0.01	0	0.00666667	0	0	0	0.0466667	dynein light chain LC8-type
gene-LOC109706343	0.1	0.00333333	0.0433333	0.91	0.0233333	0.49	1.44667	Ca2+/H+ antiporter, TMEM165/GDT1 family
gene-LOC109706344	0.643333	0.76	0.33	13.73	0.923333	19.0867	25.9767	Ras-related protein Rab-7A
gene-LOC109706346	0.313333	0.256667	0.763333	5.12667	0.346667	6.38333	11.0267	--
gene-LOC109706351	173.573	325.23	183.993	156.817	140.737	552.96	421.223	uncharacterized protein LOC109706351
gene-LOC109706353	0.3	0.283333	0.0466667	0.06	0.0466667	0.336667	0.136667	growth-regulating factor 5-like
gene-LOC109706355	1.93333	3.44333	3.63	2.21667	1.55667	2.40667	3.19	--
gene-LOC109706356	17.56	60.0167	36.0233	12.2933	15.6633	61.65	31.07	DNA excision repair protein ERCC-6-like	EC:3.6.4.12]
gene-LOC109706357	2.48667	6.11333	2.67333	2.97	2.22	3.58333	4.64333	large subunit ribosomal protein L13e
gene-LOC109706358	4.43	14.4967	4.16333	4.23667	5.92	9.01667	6.73333	E3 ubiquitin-protein ligase RNF5	EC:2.3.2.27]
gene-LOC109706359	1.96667	1.84667	4.72333	3.5	1.20333	1.26	0.93	COMPASS component SWD3
gene-LOC109706363	0.03	0.23	0.146667	0.186667	0.103333	0.1	0	tocopherol O-methyltransferase	EC:2.1.1.95]
gene-LOC109706364	8.44	4.10333	10.5433	7.03667	7.25667	4.25667	8.51	remodeling and spacing factor 1
gene-LOC109706366	3.15	3.66333	3.62667	5.11	3.53333	2.74333	1.92333	WNK lysine deficient protein kinase	EC:2.7.11.1]
gene-LOC109706369	0.793333	0.0533333	1.04667	0.21	0.373333	0.1	0.223333	--
gene-LOC109706370	25.18	33.4333	19.56	15.65	34.81	28.39	15.0433	copper chaperone
gene-LOC109706372	41.58	46.5	32.38	29.0667	70.3267	47.3867	60.8167	sterol 24-C-methyltransferase	EC:2.1.1.41]
gene-LOC109706373	0	0	0	2.69	0	0	3.24667	--
gene-LOC109706375	4.86333	2.08	1.62667	0.113333	0.13	0.323333	1.05333	acetylornithine deacetylase	EC:3.5.1.16]
gene-LOC109706376	0.5	0.223333	0.126667	0.573333	0.606667	1.57667	0.153333	acetylornithine deacetylase	EC:3.5.1.16]
gene-LOC109706377	8.12667	17.15	6.05	8.35333	16.8867	18.33	8.93333	beta-glucuronosyltransferase	EC:2.4.1.-]
gene-LOC109706379	0.0366667	0.01	0.133333	0	0	0	0	retinol dehydrogenase 12	EC:1.1.1.300]
gene-LOC109706381	0.276667	4.38	0.343333	6.72667	9.6	7.16667	5.35333	--
gene-LOC109706382	21.59	11.3267	21.8167	20.0567	12.5667	8.32333	37.3333	uncharacterized protein LOC109706382 isoform X1
gene-LOC109706383	20.66	12.77	20.61	16.2933	13.7067	17.46	36.34	--
gene-LOC109706384	0.936667	0.0566667	1.25	0.153333	0.923333	0.673333	0.16	PHD and RING finger domain-containing protein 1
gene-LOC109706385	0.733333	0.356667	1.47333	0.24	0.883333	1.09	0.243333	E3 ubiquitin-protein ligase SIAH1	EC:2.3.2.27]
gene-LOC109706386	0.403333	2.18	0.453333	1.06667	3.49667	2.79	0.746667	interleukin-1 receptor-associated kinase 4	EC:2.7.11.1]
gene-LOC109706387	0.06	0.246667	0.00333333	0.163333	0.956667	0.816667	0.09	interleukin-1 receptor-associated kinase 4	EC:2.7.11.1]
gene-LOC109706388	1.45667	1.08667	0.216667	0.353333	2.5	0.463333	0.0533333	interleukin-1 receptor-associated kinase 4	EC:2.7.11.1]
gene-LOC109706390	10.96	49.52	4.77333	19.56	46.5833	9.12667	0.0633333	saccharopepsin	EC:3.4.23.25]
gene-LOC109706391	1.96667	9.95	4.99333	9.79667	8.33333	4.01667	1.91667	solute carrier family 9 (sodium/hydrogen exchanger), member 8
gene-LOC109706394	2.23	10.0567	4.59333	4.58333	8.92	3.18	0.0433333	--
gene-LOC109706395	0.00666667	0.193333	0.00333333	0.24	0.203333	0	0	structure-specific endonuclease subunit SLX1	EC:3.6.1.-]
gene-LOC109706396	11.2867	7.77333	5.68667	4.17333	7.89333	6.09	7.01667	DNA-dependent metalloprotease WSS1	EC:3.4.24.-]
gene-LOC109706397	0.1	6.98667	0.09	4.80333	6.51	2	0.0533333	--
gene-LOC109706398	0.223333	8.24	0.386667	6.11333	8.49667	1.24	0.08	saccharopepsin	EC:3.4.23.25]
gene-LOC109706399	8.32333	30.1467	9.68667	20.6567	29.11	11.2067	0.203333	uncharacterized protein LOC109711981
gene-LOC109706400	4.14667	1.22	3.88667	3.96333	1.51333	1.04333	1.21333	uncharacterized protein LOC109706400 isoform X1
gene-LOC109706402	5.44667	6.33333	4.98	8.15667	8.25333	6.62	15.7633	L-tryptophan---pyruvate aminotransferase	EC:2.6.1.99]
gene-LOC109706405	6.56333	4.38333	5.73333	12.47	8.22333	4.34667	5.13	cysteamine dioxygenase	EC:1.13.11.19]
gene-LOC109706408	6.05333	5.81667	6.60333	12.01	11.8767	6.15333	4.21333	--
gene-LOC109706409	0.0466667	0.17	0.37	0.04	0.206667	0.0966667	0.0666667	interleukin-1 receptor-associated kinase 4	EC:2.7.11.1]
gene-LOC109706411	1.52333	2.18	4.6	2.4	1.75667	1.64	3.41667	BAHD acyltransferase	EC:2.3.1.-]
gene-LOC109706412	0.35	0.82	0.87	0.22	0.506667	0.643333	0.31	alpha-1,4-galacturonosyltransferase	EC:2.4.1.43]
gene-LOC109706413	0.896667	0.83	1.09667	0.646667	1.15333	1.86	1.54333	--
gene-LOC109706414	1.92333	1.19	2.76333	2.77	1.33667	0.61	2.47333	DNA-directed RNA polymerase II subunit RPB1	EC:2.7.7.6]
gene-LOC109706415	4.07	4.63333	4.13	2.68	3.38	2.05333	5.16333	uncharacterized protein LOC109706415
gene-LOC109706418	4.34	11.4167	7.59	20.3067	7.71333	3.22333	8.19333	--
gene-LOC109706419	2.77667	0.5	3.58667	1.96	0.163333	0.256667	0.0633333	disease resistance protein RPS2
gene-LOC109706420	0.46	0.0933333	0.283333	0	0.406667	0.533333	0.153333	--
gene-LOC109706421	0.16	0	0.0333333	0	0	0	0	--
gene-LOC109706422	1.51667	4.41667	0.17	0.446667	7.41333	4.40333	0.546667	linoleate 9S-lipoxygenase	EC:1.13.11.58]
gene-LOC109706423	0.15	0	0	0.0233333	0	0	0	steroid 22-alpha-hydroxylase	EC:1.14.13.-]
gene-LOC109706431	2.37333	0.503333	3.97333	0.426667	0.34	1.09667	2.04667	protein IQ-DOMAIN 1-like
gene-LOC109706433	1.15667	0.603333	0.48	0.546667	0.706667	1.30667	0.65	E3 ubiquitin-protein ligase BRE1	EC:2.3.2.27]
gene-LOC109706434	2.40333	4.63	2.92	5.87667	3.07667	9.68	10.1167	DNA repair protein RAD16
gene-LOC109706436	40.2233	52.1767	47.9867	58.82	33.6667	72.0867	58.4733	jasmonate ZIM domain-containing protein
gene-LOC109706437	7.92667	2.27667	11.6667	8.15333	8.22667	5.58667	6.71333	--
gene-LOC109706440	6.10667	0.403333	11.17	1.09	0.523333	1.70333	0.466667	uncharacterized protein LOC109706440
gene-LOC109706444	0.383333	2.82333	0.27	0.493333	2.70667	0.436667	0.0466667	uncharacterized protein LOC109706444
gene-LOC109706446	9.83333	8.78333	7.65667	7.36333	10.63	14.7133	7.01	DNA-directed RNA polymerase I subunit RPA12
gene-LOC109706449	0.53	0.116667	0.59	0.403333	0.26	0.156667	0.256667	calmodulin
gene-LOC109706450	0.0466667	0.0233333	0.183333	0.433333	0.19	0.07	0.276667	protein disulfide-isomerase	EC:5.3.4.1]
gene-LOC109706451	1.77333	0.95	1.61333	1.92	1.23	1.63667	2.65	--
gene-LOC109706452	7.54333	17.5367	6.05333	7.55333	19.09	14.6133	5.01	actin, other eukaryote
gene-LOC109706453	18.07	40.7733	22.4867	22.8	24.3	23.0733	31.3167	interleukin-1 receptor-associated kinase 4	EC:2.7.11.1]
gene-LOC109706454	0.16	0.226667	0.1	0.106667	0.0233333	1.75	5.12	phosphatidylinositol glycan, class Q
gene-LOC109706455	4.51	0	4.62667	0.0233333	0	1.67	0.0166667	uncharacterized protein LOC109706455 isoform X1
gene-LOC109706457	3.42333	1.61333	3.78667	2.71667	3.34	1.84	0.886667	speckle-type POZ protein
gene-LOC109706458	1.23667	1.69667	0.826667	0.646667	0.506667	0.326667	2.08	acyl-CoA oxidase	EC:1.3.3.6]
gene-LOC109706461	21.9367	17.8833	3.78667	17.2367	32.1933	77.5867	65.3267	uncharacterized protein LOC109706461
gene-LOC109706467	1.00667	0.43	1.03333	0.726667	0.366667	0.236667	0.27	annexin D
gene-LOC109706469	24.65	7.49667	43.7167	20.0567	11.0833	3.85333	17.6133	leucine-rich PPR motif-containing protein, mitochondrial
gene-LOC109706470	4.19	1.47333	6.04667	2.75	3.29667	1.08667	2.15333	formyltetrahydrofolate deformylase	EC:3.5.1.10]
gene-LOC109706471	36.5367	26.2	16.2	25.2867	32.5167	27.9533	9.89667	dolichyl-phosphate-mannose-protein mannosyltransferase	EC:2.4.1.109]
gene-LOC109706472	11.33	30.5667	6.70333	10.6733	27.58	15.8833	6.10667	aarF domain-containing kinase
gene-LOC109706473	2.96667	2.16333	5.18	0.333333	1.56333	4.44333	2.04	homeobox-leucine zipper protein
gene-LOC109706474	73.2967	323.597	100.117	50.0933	181.19	133.847	5.43333	mitochondrial chaperone BCS1
gene-LOC109706476	5.78667	1.03	4.88	3.22667	4.50667	1.57333	1.65333	uncharacterized protein LOC109706476
gene-LOC109706477	8.07	17.0433	3.60667	7.20667	1.08667	13.9767	5.49667	inorganic pyrophosphatase	EC:3.6.1.1]
gene-LOC109706478	11.6133	45.8467	16.34	22.2133	28.1233	53.29	23.87	transcription factor TGA
gene-LOC109706479	2.32667	0.186667	5.67333	1.28	0.443333	1.13	0.48	uncharacterized protein LOC109706479 isoform X1
gene-LOC109706486	0.466667	0.406667	0.67	0.89	0.513333	0.696667	0.536667	uncharacterized protein LOC109706486
gene-LOC109706489	0.463333	11.7533	0.683333	7.07	1.70333	0.52	1.72	bifunctional dihydroflavonol 4-reductase/flavanone 4-reductase	EC:1.1.1.219 1.1.1.234]
gene-LOC109706490	10.8367	10.91	9.14	9.64333	11.8267	17.2367	7.61667	tRNA (guanine9-N1)-methyltransferase	EC:2.1.1.221]
gene-LOC109706491	0.51	0.276667	0.146667	0.443333	0.963333	0.896667	0.146667	interleukin-1 receptor-associated kinase 4	EC:2.7.11.1]
gene-LOC109706492	52.31	25.8933	76.2133	25.0667	35.8767	25.5533	31.98	translation initiation factor IF-3
gene-LOC109706493	0.263333	0.26	0.263333	0.08	0.0233333	0.416667	0.0633333	large subunit ribosomal protein L41
gene-LOC109706495	76.0667	34.4233	82.7533	74.4667	60.79	39.7	76.2033	mitogen-activated protein kinase kinase kinase 13	EC:2.7.11.25]
gene-LOC109706496	6.07333	3.28667	10.48	6.11333	5.45667	2.12	4.75	elongator complex protein 2
gene-LOC109706497	0.3	0.0833333	0.176667	0.296667	0.21	0.14	0.336667	trehalose 6-phosphate synthase/phosphatase	EC:2.4.1.15 3.1.3.12]
gene-LOC109706498	9.12333	19.4167	8.16333	11.3933	10.7333	15.2133	7.00667	glucosamine-phosphate N-acetyltransferase	EC:2.3.1.4]
gene-LOC109706499	0.553333	0.216667	1.38	0.733333	0.283333	0.206667	0.166667	solute carrier family 9 (sodium/hydrogen exchanger), member 44480
gene-LOC109706501	8.14667	6.86667	13.87	8.42333	8.06	4.58667	6.26	legumain	EC:3.4.22.34]
gene-LOC109706503	5.54667	5.54	5.93667	6.20333	6.2	5.93333	11.6567	methyl-CpG-binding domain-containing protein 9	EC:2.3.1.48]
gene-LOC109706504	0.983333	5.33667	0.856667	1.47667	2.66	3.51667	2.17333	cyclin D1/2/4, plant
gene-LOC109706505	16.0433	38.8067	11.4733	15.28	30.4633	34.18	13.6933	uncharacterized protein LOC109706505
gene-LOC109706506	12.0967	6.84667	15.8333	9.33	11.48	8.66	12.0267	NLR family CARD domain-containing protein 3
gene-LOC109706510	155.21	237.387	119.59	183.783	222.717	266.993	173.697	14-3-3 protein epsilon
gene-LOC109706511	24.75	16.65	29.7	24.03	20.5133	12.76	25.0933	uncharacterized protein LOC109706511
gene-LOC109706512	0.396667	0.426667	0.29	0.763333	0.52	1.10667	0.35	heart-and neural crest derivatives-expressed protein 2
gene-LOC109706515	2.78667	97.94	0.77	1.14333	2.76	5.88333	3.32333	ATP-binding cassette, subfamily C (CFTR/MRP), member 2
gene-LOC109706516	45.02	15.3233	69.4	54.7133	20.3933	17.18	52.1233	(R,S)-reticuline 7-O-methyltransferase	EC:2.1.1.291]
gene-LOC109706518	28.5033	16.2633	31.9133	19.94	21.3567	13.2	21.94	AP2-like factor, euAP2 lineage
gene-LOC109706519	16.5	39.1	12.38	9.88333	14.8167	31.9733	10.3133	ferric-chelate reductase	EC:1.16.1.7]
gene-LOC109706521	6.27	6.72	5.94667	10.06	9.43333	4.10333	7.09667	presequence protease	EC:3.4.24.-]
gene-LOC109706522	0.86	0.99	1.66333	1.02	1.03	0.56	1.22	CST complex subunit CTC1
gene-LOC109706523	0.893333	1.54333	0.326667	0.3	0.323333	0.183333	0.146667	uncharacterized protein LOC109706523
gene-LOC109706524	6.4	1.96333	10.25	4.21333	4.62667	2.44	3.55333	--
gene-LOC109706525	1.31	0.49	1.98333	0.96	0.58	0.666667	0.473333	magnesium/proton exchanger
gene-LOC109706527	0.24	0.113333	0.0866667	0.0866667	0.126667	0.0133333	0.23	phosphatidylinositol glycan, class Q
gene-LOC109706528	15.9267	29.9733	11.44	26.8033	20.78	29.8433	23.3367	1,2-diacylglycerol 3-beta-galactosyltransferase	EC:2.4.1.46]
gene-LOC109706529	43.89	271.79	58.4933	158.877	171.597	162.34	86.1333	MFS transporter, SP family, sugar:H+ symporter
gene-LOC109706531	19.87	13.85	25.53	22.5967	17.5433	19.29	25.96	zinc finger CCCH domain-containing protein 14
gene-LOC109706535	1.46	0.556667	4.41667	0.806667	1.37667	0.413333	0.46	--
gene-LOC109706536	3.22	1.19	1.52	1.13667	1.29	1.52667	1.16667	formin-like protein 3
gene-LOC109706537	27.7767	75.7633	24.67	27.04	71.1467	50.1	23.09	homeobox protein Meis1
gene-LOC109706538	20.2367	47.3667	44.2233	44.18	38.93	36.4267	30.1367	cinnamoyl-CoA reductase	EC:1.2.1.44]
gene-LOC109706540	12.9533	17.97	14.74	10.4167	11.24	1.04667	9.83	DNA polymerase lambda	EC:2.7.7.7 4.2.99.-]
gene-LOC109706541	3.03333	0.2	3.79333	3.67667	2.36	2.63333	4.63	uncharacterized protein LOC109706204
gene-LOC109706543	6.18667	8.21333	6.94	4.40667	4.78	0.146667	2.77333	potassium channel
gene-LOC109706544	0.973333	0.613333	2.84333	2.33333	1.94	1.39333	7.35	protein PLASTID REDOX INSENSITIVE 2-like
gene-LOC109706545	37.8667	68.5433	43.7133	33.3133	34.57	37.3067	28.3333	succinate dehydrogenase subunit 7, mitochondrial-like
gene-LOC109706548	4.74333	4.98667	5.57333	5.42667	5.43667	1.65	3.61333	--
gene-LOC109706549	4.89333	12.43	3.91	3.66333	11.9667	8.09667	7.96	chloride channel protein CLC-f
gene-LOC109706551	2.56333	16.2933	1.65	2.06	14.2633	11.5067	9.72667	polygalacturonase	EC:3.2.1.15]
gene-LOC109706555	1.41	0.53	2.55	0.536667	0.273333	1.17333	0.586667	--
gene-LOC109706557	1.53333	0.0333333	2.84333	0	0.0333333	0.06	0.103333	--
gene-LOC109706558	18.7667	8.44333	19.8367	14.0767	14.41	5.70333	10.1467	leucine-rich PPR motif-containing protein, mitochondrial
gene-LOC109706560	2.16333	4.66333	3.04667	4.71667	5.35	5.83333	2.42333	solute carrier family 36 (proton-coupled amino acid transporter)
gene-LOC109706561	5.66	2.21667	7.34333	4.74667	4.49333	1.75333	2.09333	synaptotagmin-7
gene-LOC109706564	0.08	0.376667	0	0.0233333	0.0333333	0.103333	0.01	3-hydroxyisobutyrate dehydrogenase	EC:1.1.1.31]
gene-LOC109706565	0.466667	0.73	0.54	1.09333	0.56	0.57	1.28333	heterogeneous nuclear ribonucleoprotein A1/A3
gene-LOC109706566	0.0833333	0.126667	0.03	0.383333	0.01	0	0.2	hypothetical protein ACMD2_07680
gene-LOC109706567	11.2167	5.84	6.19667	5.18667	6.38667	6.95333	5.24333	solute carrier family 25, member 44
gene-LOC109706569	3.39667	1.29333	3.05333	1.29	2.59333	1.19667	0.653333	MADS-box transcription factor, plant
gene-LOC109706570	17.93	29.6167	39.4767	29.22	15.61	6.98333	7.95333	--
gene-LOC109706572	11.1633	32.31	10.6467	13.0533	22.62	38.03	15.08	E3 ubiquitin-protein ligase RNF181	EC:2.3.2.27]
gene-LOC109706573	1.41667	2.77	1.52	1.03333	2.85333	2.64	1.32333	aspartyl-tRNA(Asn)/glutamyl-tRNA(Gln) amidotransferase subunit A	EC:6.3.5.6 6.3.5.7]
gene-LOC109706574	0.426667	1.08667	0.15	2.46333	1.12667	3.16333	0.92	N-acetyl-gamma-glutamyl-phosphate reductase	EC:1.2.1.38]
gene-LOC109706575	0.0533333	0.42	0.25	0.533333	0.0833333	0.286667	0.506667	transcription factor MYB, plant
gene-LOC109706576	2.62667	0.213333	5.65333	0	0.02	3.03333	0	--
gene-LOC109706578	20.3067	41.32	23.1833	25.94	27.0767	34.3467	32.01	xyloglucan O-acetyltransferase
gene-LOC109706579	0.23	0.09	0.36	0.436667	0.463333	1.29667	0.963333	EREBP-like factor
gene-LOC109706580	0.28	0	0.133333	0.306667	0.15	0.473333	0.38	uncharacterized protein LOC109706580
gene-LOC109706582	4.34667	5.13333	5.49667	6.16667	6.81667	8.31333	6.08333	WRKY transcription factor 2
gene-LOC109706584	3.22333	4.44667	1.5	3.27333	3.46	15.44	3.68	uncharacterized protein LOC109706584
gene-LOC109706586	0.413333	0.696667	0.456667	0.403333	1.06333	0.55	0.16	exocyst complex component 7
gene-LOC109706587	7.33333	6.12667	1.59667	4.24	0.00666667	5.30667	1.23333	momilactone-A synthase	EC:1.1.1.295]
gene-LOC109706589	0.186667	0.0266667	0.243333	0.136667	0.1	0.0966667	0.06	WD repeat-containing protein 26
gene-LOC109706592	0.0933333	0.12	0.47	0.0466667	0.07	0.603333	0.216667	transcription factor MYB, plant
gene-LOC109706593	1.53	0.323333	1.38667	0.216667	0.233333	0.173333	0.0533333	FK506-binding nuclear protein	EC:5.2.1.8]
gene-LOC109706594	1.07	0	1.34333	0.396667	0.0133333	0.0133333	0.02	--
gene-LOC109706597	4.89	3.15667	6.28	4.00333	6.37667	2.97	1.28333	uncharacterized protein LOC109706597 isoform X1
gene-LOC109706600	0	0	0	0.0566667	0	0.26	0.16	fatty acyl-ACP thioesterase B	EC:3.1.2.14 3.1.2.21]
gene-LOC109706601	0.0366667	0.57	0.0933333	0.396667	0.486667	0.65	0.736667	mitochondrial chaperone BCS1
gene-LOC109706604	65.32	52.93	16.6933	55.2867	91.3167	19.31	11.22	25S rRNA (uracil2634-N3)-methyltransferase	EC:2.1.1.313]
gene-LOC109706609	14.3933	8.21333	13.9767	12.5433	11.3767	7.71333	14.5133	integrator complex subunit 11	EC:3.1.27.-]
gene-LOC109706611	151.817	61.68	108.193	172.01	125.387	39.0867	115.6	cinnamyl-alcohol dehydrogenase	EC:1.1.1.195]
gene-LOC109706612	141.967	184.87	72.58	99.9633	173.137	126.09	49.15	EREBP-like factor
gene-LOC109706613	1.57667	0.12	3.39	0.716667	0.383333	0.0266667	0.243333	basic leucine zipper 8-like
gene-LOC109706615	0.25	0.683333	0.386667	0.03	1.00333	0.36	0.0766667	ethanolaminephosphotransferase	EC:2.7.8.1]
gene-LOC109706617	0.03	0	0.0866667	0	0	0	0	--
gene-LOC109706618	28.2767	21.7833	27.3533	27.71	26.0367	13.25	25.3467	mediator of RNA polymerase II transcription subunit 23
gene-LOC109706619	2.31667	0	4.07667	1.25667	0.06	0.0366667	0.216667	--
gene-LOC109706620	44.9133	132.09	57.0167	56.43	57.9267	1.78	13.6133	transcription factor MYB, plant
gene-LOC109706621	8.05667	6.19667	15.1567	5.97333	6.37667	6.49667	3.76	fatty-acid-binding protein 2
gene-LOC109706623	8.00667	3.60333	6.12333	13.02	11.0267	6.69667	10.3533	rhamnogalacturonan I rhamnosyltransferase	EC:2.4.1.351]
gene-LOC109706624	0.0466667	0.216667	0.103333	0.203333	0.39	0.176667	0.0233333	ethanolaminephosphotransferase	EC:2.7.8.1]
gene-LOC109706626	68.14	25.06	87.29	61.1767	40.01	38.59	38.0567	--
gene-LOC109706629	0.00666667	0.263333	0.00333333	0.336667	0.0633333	0.01	0.03	anthocyanidin 3-O-glucosyltransferase	EC:2.4.1.115]
gene-LOC109706630	1.56333	0.336667	1.44	0.633333	1.02	0.286667	1.49333	EREBP-like factor
gene-LOC109706631	17.1533	0	25.17	0	6.37	8.87	1.25333	--
gene-LOC109706633	12.3767	0	19.6933	11.4067	10.5667	8.55333	11.87	--
gene-LOC109706638	2.74	6.00333	3.90333	3.33667	5.94	4.51333	3.29	plastin-1
gene-LOC109706639	68.35	137.42	17.5867	50.97	240.34	75.2167	8.18333	glutathione S-transferase	EC:2.5.1.18]
gene-LOC109706641	37.2567	44.6567	21.6967	34.4567	49.2367	86.1167	26.4967	uncharacterized protein LOC109706641
gene-LOC109706642	0	0.583333	0	0.0633333	0.08	0.353333	0.0566667	uncharacterized protein LOC109706642
gene-LOC109706645	2.59	5.40333	2.36667	3.54667	4.13	5.59667	5.76667	phytochrome-interacting factor 3
gene-LOC109706648	0	1.53	0.02	0.543333	0.216667	1.36	0.126667	uncharacterized protein LOC109706648
gene-LOC109706649	0.0666667	0.883333	0.17	0.15	0.366667	0.533333	0.163333	--
gene-LOC109706650	0.116667	0.113333	0.0266667	0	0.946667	0.163333	0.11	anthranilate O-methyltransferase	EC:2.1.1.277]
gene-LOC109706651	0.85	0.00333333	0.106667	0.0166667	0	0.15	0.00666667	--
gene-LOC109706654	309.12	529.553	176.673	356.583	484.853	506.853	244.547	molecular chaperone HtpG
gene-LOC109706655	10.87	4.75333	9.85	6.35667	11.1467	1.57667	2.45333	U3 small nucleolar RNA-associated protein 20
gene-LOC109706656	16.9667	31.4267	17.3767	22.9167	26.6433	33.1733	25.63	molecular chaperone DnaJ
gene-LOC109706658	38.27	34.34	17.88	55.1533	26.0533	23.93	60.3433	5'-AMP-activated protein kinase, catalytic alpha subunit	EC:2.7.11.11]
gene-LOC109706662	144.453	103.087	94.83	183.213	142.083	100.577	156.647	--
gene-LOC109706663	0.213333	0	0.0466667	0	0	0	0	ent-kaurenoic acid hydroxylase	EC:1.14.13.79]
gene-LOC109706664	0.01	0.02	0	9.76	0.01	0	0	--
gene-LOC109706665	3.22333	2.44	2.75	2.03333	4.10667	1.58	1.04667	nuclear factor related to kappa-B-binding protein
gene-LOC109706666	0.00666667	0.0466667	0.01	0.0733333	0.186667	0.166667	0.0766667	malate dehydrogenase	EC:1.1.1.37]
gene-LOC109706667	4.36667	0.12	6.13	0.256667	1.51333	0.08	0.05	--
gene-LOC109706669	73.87	82.7667	62.5867	82.3933	45.54	22.1167	57.0767	speckle-type POZ protein
gene-LOC109706670	0.146667	0.0266667	0.133333	0.02	0.01	0	0	endonuclease III	EC:4.2.99.18]
gene-LOC109706671	33.33	26.5633	45.02	34.1033	40.77	9.99333	34.16	sn1-specific diacylglycerol lipase	EC:3.1.1.-]
gene-LOC109706675	0.59	2.41667	0.34	1.16	2.19	0.91	0.96	alpha-1,4-galacturonosyltransferase	EC:2.4.1.43]
gene-LOC109706676	23.29	18.65	27.6333	20.7167	25.5167	10.6133	15.89	14-3-3 protein epsilon
gene-LOC109706678	0.163333	0.17	0.09	0.493333	0.35	0.406667	4.64	uncharacterized protein LOC109706678 isoform X1
gene-LOC109706681	1.32333	0.96	2.35	1.36333	1.17667	0.65	0.5	--
gene-LOC109706683	0.0333333	0.666667	0.0366667	0.103333	0.306667	0.153333	0.213333	calcium-independent phospholipase A2-gamma
gene-LOC109706684	1.08667	0.26	1.12333	1.02	0.32	1.46667	0.916667	protein MIZU-KUSSEI 1
gene-LOC109706685	16.9367	8.60333	20.7667	11.06	18.0233	12.11	7.78	probable phosphoglycerate mutase	EC:5.4.2.12]
gene-LOC109706689	10.3867	10.4867	13.3067	11.3267	14.1767	6.05	6.92333	endo-1,4-beta-xylanase	EC:3.2.1.8]
gene-LOC109706691	0.13	0.0766667	0.163333	0.103333	0.296667	0.0966667	0.35	interleukin-1 receptor-associated kinase 4	EC:2.7.11.1]
gene-LOC109706692	0.28	0.406667	0.04	1.42333	0.76	0.456667	0.396667	--
gene-LOC109706693	6.95667	5.29333	12.6533	6.90333	5.85667	4.00667	5.61333	bifunctional lysine-specific demethylase and histidyl-hydroxylase MINA	EC:1.14.11.-]
gene-LOC109706695	11.99	3.30333	15.2133	9.16333	5.46667	3.01	7.27333	DNA cross-link repair 1A protein
gene-LOC109706697	1.67	3.33	2.84667	1.71667	3.19333	1.42	1.95667	xylose isomerase	EC:5.3.1.5]
gene-LOC109706698	0.91	3.35	0.776667	2.44	3.06667	2.99333	2.18667	solute carrier family 13 (sodium-dependent dicarboxylate transporter), member 38386
gene-LOC109706701	3.22333	2.15	3.25	3.39	3.50667	4.46667	5.22333	jasmonic acid-amino synthetase	EC:6.3.2.52]
gene-LOC109706702	24.5967	18.0633	37.8467	21.69	26.5	13.8633	45.3767	isochorismate synthase / 2-succinyl-5-enolpyruvyl-6-hydroxy-3-cyclohexene-1-carboxylate synthase / 2-succinyl-6-hydroxy-2,4-cyclohexadiene-1-carboxylate synthase / O-succinylbenzoate synthase	EC:5.4.4.2 2.2.1.9 4.2.99.20 4.2.1.113]
gene-LOC109706703	2.50667	0.71	5.88667	2.60333	1.66	1.06333	1.58333	gelsolin
gene-LOC109706704	6.90667	6.38333	7	6.26667	4.32667	2.46667	4.38667	LRR receptor-like serine/threonine-protein kinase FLS2	EC:2.7.11.1]
gene-LOC109706710	32.0933	15.3467	49.3067	27.9533	26.75	15.9767	24.91	uncharacterized protein LOC109706710 isoform X1
gene-LOC109706711	0.123333	0.0766667	0.276667	0.273333	0.08	0.0733333	0.0166667	zinc finger protein 2-like
gene-LOC109706712	0	0.153333	0	0	0	0	0	peroxidase	EC:1.11.1.7]
gene-LOC109706713	2.06667	1.40333	4.34	1.78	1.15667	1.69667	1.38667	E3 ubiquitin-protein ligase FANCL	EC:2.3.2.27]
gene-LOC109706716	15.4567	3.82333	16.2067	7.33667	10.47	7.75	7.83	Guanine nucleotide-binding protein subunit gamma 3
gene-LOC109706718	20.65	17.1567	12	25.92	22.8533	9.86667	14.5	Ca2+-transporting ATPase	EC:3.6.3.8]
gene-LOC109706719	4.82667	1.41	4.94667	4.12	1.21667	2.21667	4.02	respiratory burst oxidase	EC:1.6.3.- 1.11.1.-]
gene-LOC109706721	52.0667	45.6367	25.1733	54.9367	108.327	37.85	11.9933	dormancy-associated protein homolog 3-like isoform X1
gene-LOC109706722	0.343333	0	0.456667	0.39	0.21	0.376667	0.41	speckle-type POZ protein
gene-LOC109706723	1.54667	0.07	1.39	1.55667	0.99	2.34333	1.87667	uncharacterized protein LOC109706723
gene-LOC109706728	0.3	0.203333	0.336667	0.213333	0.16	0.48	0.436667	uncharacterized protein LOC109706728
gene-LOC109706729	0.0433333	0.136667	0.123333	0.0633333	0.00666667	0.21	0.18	interleukin-1 receptor-associated kinase 4	EC:2.7.11.1]
gene-LOC109706730	0.0466667	0	0.1	0	0.03	0	0	pre-mRNA cleavage complex 2 protein Pcf11
gene-LOC109706732	0.133333	0.0266667	0.126667	0	0	0.143333	0.0266667	speckle-type POZ protein
gene-LOC109706733	0.24	0.0133333	0.0566667	0.0466667	0.0933333	0	0.12	beta-glucosidase	EC:3.2.1.21]
gene-LOC109706735	62.24	99.6833	63.16	45.2767	57.2267	66.6933	76.27	ubiquitin-conjugating enzyme E2 H	EC:2.3.2.23]
gene-LOC109706740	0.806667	0.27	0.786667	0.576667	0.626667	0.416667	0.0533333	UDP-apiose/xylose synthase
gene-LOC109706741	27.9533	27.18	14.2633	47.4767	31.4867	9.27	47.8067	26S proteasome regulatory subunit T3
gene-LOC109706742	8.12333	41.3	1.84667	9.50333	11.7467	17.7467	11.99	--
gene-LOC109706743	0.08	0.126667	0.0666667	0.0733333	0.273333	0.05	0.09	WRKY transcription factor 33
gene-LOC109706745	16.8833	27.03	16.74	19.9833	25.2967	30.7067	18.4067	COP9 signalosome complex subunit 6
gene-LOC109706748	0.09	0.113333	0.106667	0.113333	0.07	0.57	0.126667	uncharacterized protein LOC109706748
gene-LOC109706749	2.18667	0.00666667	3.39333	0.03	0.0733333	0.00666667	2.41	--
gene-LOC109706754	11.8333	15.3633	11.5733	11.94	12.7667	22.6933	11.9	upstream activation factor subunit UAF30
gene-LOC109706757	63.26	22.6867	71.9167	56.44	40.18	20.1267	32.41	glucose-6-phosphate 1-dehydrogenase	EC:1.1.1.49 1.1.1.363]
gene-LOC109706758	6.37667	8.00333	5.95	5.86667	9.5	7.50667	3.44667	speckle-type POZ protein
gene-LOC109706759	1.38	0.926667	0.103333	0.346667	0.38	0.253333	0.233333	glycine-rich cell wall structural protein 2-like
gene-LOC109706763	0.713333	1.01	0.73	0.773333	2.11667	0.04	0.683333	dynamin 1-like protein	EC:3.6.5.5]
gene-LOC109706766	14.1967	88.8167	12.1233	32.1	44.9533	86.52	41.6	speckle-type POZ protein
gene-LOC109706768	35.96	30.6	54.8633	22.4133	26.3667	5.53333	17.0667	ent-cassa-12,15-diene 11-hydroxylase / oryzalexin D synthase	EC:1.14.13.145 1.14.13.193]
gene-LOC109706769	3.54	6.89667	5.13333	3.26	6.1	3.94667	1.45667	COMPASS component SWD3
gene-LOC109706771	22.6533	39.1233	19.1	20.4633	18.4767	25.8033	25.9933	uncharacterized protein LOC109706771
gene-LOC109706772	133.667	86.99	177.85	95.9567	69.6233	29.7567	59.3233	cytochrome P450 family 71 subfamily A
gene-LOC109706773	15.89	14.5733	15.27	12.58	14.58	25.99	11.9967	large subunit ribosomal protein L23
gene-LOC109706774	0.573333	12.0167	0.143333	3.15	26.8533	3.17	0.246667	cytochrome P450 family 71 subfamily A
gene-LOC109706778	0	0.133333	0	0.17	0.0233333	0.0666667	0.33	--
gene-LOC109706780	4.3	4.34	1.52667	3.42	6.85	2.38667	2.64667	alpha-1,4-galacturonosyltransferase	EC:2.4.1.43]
gene-LOC109706786	0.986667	1.46333	1.50333	0.96	1.73333	0.686667	0.66	DNA repair protein RAD7
gene-LOC109706787	2185.82	1549.44	995.703	2301.31	1859.08	1243.19	2371.15	light-harvesting complex II chlorophyll a/b binding protein 6
gene-LOC109706788	3.72333	1.69	8.07333	3.58333	1.75	2.23	2.55333	CRISPR-associated protein Cas5t
gene-LOC109706791	4.78	33.7233	5.37	5.28333	6.59	13.38	5.44	alpha-mannosidase	EC:3.2.1.24]
gene-LOC109706795	2.63	1.18333	5.71667	2.29333	1.52	1.44667	1.21	cell division protease FtsH	EC:3.4.24.-]
gene-LOC109706800	1.19333	1.19	1.73333	0.876667	1.20333	0.8	0.443333	protein-serine/threonine kinase	EC:2.7.11.-]
gene-LOC109706801	9.28	9.02667	8.22	7.87333	12.4	3.80333	2.67333	interleukin-1 receptor-associated kinase 4	EC:2.7.11.1]
gene-LOC109706802	0.343333	0.283333	0.106667	0.206667	0.5	0.306667	0.0966667	exocyst complex component 7
gene-LOC109706803	1.83333	0.58	1.47667	1.22	1.07667	0.44	0.696667	26S proteasome regulatory subunit N10
gene-LOC109706808	0.813333	0	0.66	0.973333	0.686667	0.51	0.633333	speckle-type POZ protein
gene-LOC109706809	0.05	0.503333	0.18	0.65	0.343333	0.996667	0.253333	polycomb group protein Pc-like isoform X1
gene-LOC109706810	209.303	270.417	195.16	131.287	199.71	144.43	143.527	--
gene-LOC109706812	7.46667	3.78667	20.9233	4.49333	4.17667	9.9	3.94333	alpha-N-acetylglucosaminidase	EC:3.2.1.50]
gene-LOC109706813	3.13333	5.29	3.30667	4.26	4.63667	6.28	4.10667	zinc finger AN1 domain-containing stress-associated protein 17
gene-LOC109706815	18.9533	29.31	18.49	21.9833	30.2833	21.4767	10.4533	armadillo repeat-containing protein 5
gene-LOC109706818	0.823333	1.62	0.926667	4.54333	3.70333	0.513333	1.55667	DNA repair protein RAD7
gene-LOC109706821	46.4767	54.4733	32.2733	49.0167	64.25	54.71	34.4767	signal peptidase complex subunit 2	EC:3.4.-.-]
gene-LOC109706822	11.0567	17.5433	10.2667	20.1367	18.36	24.07	19.1933	26S proteasome non-ATPase regulatory subunit 9
gene-LOC109706823	6.10333	4.42	10.9967	5.90333	6.11667	8.32667	5.21667	UPF0553 protein-like isoform X1
gene-LOC109706825	119.033	161.23	50.5667	81.2133	134.37	67.5	40.7133	glycerophosphoryl diester phosphodiesterase	EC:3.1.4.46]
gene-LOC109706826	0.24	0.376667	0.276667	0.513333	0.51	0.613333	0.556667	--
gene-LOC109706829	5.79667	2.88667	4.72	4.14	3.78667	1.48333	2.90667	xyloglucan O-acetyltransferase
gene-LOC109706832	2.91667	0.123333	3.82333	1.92667	1.81333	2.78667	1.96	--
gene-LOC109706835	0.13	0.806667	0.07	0.276667	0.556667	0.323333	0.176667	transcription factor MYB, plant
gene-LOC109706837	0	6.37	0	0.933333	0.923333	2.31667	1.02667	zinc finger SWIM domain-containing protein 3
gene-LOC109706839	260.267	122.893	353.773	206.957	179.883	159.15	212.767	uncharacterized protein LOC109706839
gene-LOC109706841	2.26667	1.74	1.31667	0.943333	1.38	0.783333	0.306667	--
gene-LOC109706842	33.1733	375.92	20.94	37.7267	706.753	223.62	6.94667	aminocyclopropanecarboxylate oxidase	EC:1.14.17.4]
gene-LOC109706843	23.58	47.5433	10.4867	23.9367	21.49	120.293	35.9667	importin-9
gene-LOC109706845	0.943333	1.23	3.00667	1.63	1.32333	2.43	0.98	serine/threonine-protein kinase OSR1/STK39	EC:2.7.11.1]
gene-LOC109706848	4.26333	5.7	3.70333	4.41	5.45333	8.56667	5.26	protein ecdysoneless homolog
gene-LOC109706849	4.8	4.46	10.3333	4.14	3.11	4.83667	2.52333	exosome complex component RRP42
gene-LOC109706850	6.77667	14.6433	7.62667	7.81	9.42667	5.32	9.79333	KUP system potassium uptake protein
gene-LOC109706851	1.32333	1.26333	0.973333	1.14	1.37667	2.77667	1.26	protein GLUTAMINE DUMPER 3-like
gene-LOC109706852	9.47	79	1.40333	5.99	25.03	12.3833	2.91	glutamate receptor, ionotropic, plant
[truncated: 12,312 more rows]

## Sheet: Supplementary Table 3
Supplementary Table 3. List of differentially accumulated metabolites in D-leaves of studied pineapple varieties.
Index	Molecular Weight (Da)	Formula	Ionization model	Compounds	Class I	Class II	CAS	Level	MD-2	CP	SC	TN4	TN17	TN21	TN23	cpd_ID	kegg_map
pmf0397	312.303	C20H40O2	[M-H]-	Arachidic acid	Lipids	Free fatty acids	506-30-9	A	5.42013e+07	4.94307e+07	5.97073e+07	46829000	4.96493e+07	49456000	4.65117e+07	C06425	ko01040
pme1178	283.092	C10H13N5O5	[M+H]+	Guanosine	Nucleotides and derivatives	Nucleotides and derivatives	118-00-3	A	44723000	1.31363e+07	8.18337e+06	1.64582e+07	1.17289e+07	6700000	1.23583e+07	C00387	ko00230,ko01100,ko02010
mws0470	118.027	C4H6O4	[M-H]-	Methylmalonic acid*	Organic acids	Organic acids	516-05-2	A	4.01987e+07	1.70423e+07	7.28233e+07	2.92617e+07	3.37553e+07	1.38435e+07	8.21163e+06	C02170	ko00240,ko00280,ko00640,ko01100
mws0192	118.027	C4H6O4	[M-H]-	Succinic acid*	Organic acids	Organic acids	110-15-6	B	40041000	17186000	70667000	28322000	3.38777e+07	1.42047e+07	8.12883e+06	C00042	ko00020,ko00190,ko00250,ko00310,ko00350,ko00360,ko00620,ko00630,ko00640,ko00650,ko00760,ko00920,ko01100,ko01110,ko01200
Zmgn000503	134.058	C5H10O4	[M-H]-	2,3-Dihydroxy-3-Methylbutanoic Acid	Organic acids	Organic acids	1756-18-9	A	37863000	3.06373e+07	1.90473e+07	3.43923e+07	3.21827e+07	3.01653e+07	3.51973e+07	C04039	--
Lmhp001670	231.17	C11H22N2O3	[M+H]+	L-Valyl-L-Leucine	Amino acids and derivatives	Amino acids and derivatives	3989-97-7	A	3.59523e+07	5.28687e+06	28518000	8108400	1.22417e+07	4.11393e+06	1.44797e+07	--	--
mws0256	117.079	C5H11NO2	[M+H]+	L-Valine	Amino acids and derivatives	Amino acids and derivatives	72-18-4	A	34018000	29961000	4.08917e+07	2.04737e+07	27612000	1.87793e+07	18766000	C00183	ko00280,ko00290,ko00311,ko00460,ko00770,ko00966,ko00970,ko01100,ko01110,ko01210,ko01230,ko02010
pmb0856	479.301	C23H46NO7P	[M+H]+	LysoPE 18:1(2n isomer)	Lipids	LPE	-	B	3.36873e+07	5.45717e+06	29708000	7.50317e+06	1.45053e+07	1.01165e+07	1.87297e+07	--	--
mws1587	131.095	C6H13NO2	[M+H]+	L-Norleucine	Amino acids and derivatives	Amino acids and derivatives	327-57-1	A	31547000	8.61577e+06	27081000	9.63177e+06	1.43717e+07	8.70397e+06	2.23073e+07	C01933	--
mws5042	222.1	C11H14N2O3	[M+H]+	L-Glycyl-L-phenylalanine	Amino acids and derivatives	Amino acids and derivatives	721-66-4	A	3.03113e+07	4.23363e+06	1.12107e+07	6.60887e+06	7.74797e+06	4397900	21572000	--	--
Lmhp002031	245.186	C12H24N2O3	[M+H]+	L-Leucyl-L-Leucine	Amino acids and derivatives	Amino acids and derivatives	3303-31-9	A	2.80167e+07	3678200	1.00348e+07	7.14333e+06	8.50137e+06	2350600	1.05693e+07	--	--
pme0040	135.054	C5H5N5	[M+H]+	Adenine	Nucleotides and derivatives	Nucleotides and derivatives	73-24-5	A	2.66363e+07	8.64733e+06	16277000	15910000	1.58933e+07	2.48303e+06	8.01153e+06	C00147	ko00230,ko00908,ko01100
mws5035	278.163	C15H22N2O3	[M+H]+	L-Leucyl-L-phenylalanine	Amino acids and derivatives	Amino acids and derivatives	56217-82-4	A	2.48457e+07	1.20462e+06	9.20047e+06	4.99647e+06	5.66133e+06	679717	4.60673e+06	--	--
mws1491	280.24	C18H32O2	[M-H]-	Linoleic acid	Lipids	Free fatty acids	60-33-3	A	2.46283e+07	1.60173e+07	2.75287e+07	1.95903e+07	1.79003e+07	1.51477e+07	2.13583e+07	C01595	ko00591,ko01040,ko01100
Lmhp002001	264.147	C14H20N2O3	[M+H]+	L-Valyl-L-Phenylalanine	Amino acids and derivatives	Amino acids and derivatives	3918-92-1	A	2.36707e+07	1.94507e+06	1.65597e+07	4.05143e+06	5.89383e+06	1.31781e+06	6.89857e+06	--	--
pme2828	139.027	C6H5NO3	[M+H]+	4-Nitrophenol	Phenolic acids	Phenolic acids	100-02-7	B	2.35357e+07	1.39933e+07	2.78177e+07	2.50837e+07	1.99153e+07	2.43093e+07	23993000	C00870	--
mws4170	180.063	C6H12O6	[M-H]-	D-Glucose*	Others	Saccharides and Alcohols	14431-43-7	A	20239000	2.01253e+07	2.90207e+07	20734000	29818000	19939000	2.41037e+07	C00031	ko00010,ko00030,ko00052,ko00500,ko00520,ko00901,ko01100,ko01110,ko02010
mws1164	180.063	C6H12O6	[M-H]-	D-Fructose*	Others	Saccharides and Alcohols	7660-25-5	B	1.96217e+07	19623000	2.85833e+07	2.18457e+07	2.65513e+07	1.90187e+07	2.36157e+07	C05003	--
pme0021	165.07	C9H11NO2	[M+H]+	L-Phenylalanine	Amino acids and derivatives	Amino acids and derivatives	63-91-2	A	1.94833e+07	7402700	1.90633e+07	7.96043e+06	8395600	4.71343e+06	6.47007e+06	C00079	ko00360,ko00400,ko00460,ko00940,ko00960,ko00966,ko00970,ko00998,ko01100,ko01110,ko01210,ko01230,ko02010
mws0884	329.053	C10H12N5O6P	[M-H]-	Cyclic 3',5'-Adenylic acid	Nucleotides and derivatives	Nucleotides and derivatives	60-92-4	A	1.83113e+07	5.60037e+06	4.64763e+06	8.45283e+06	1.31403e+07	4.15967e+06	8.96727e+06	C00575	ko00230,ko01100
mws0018	202.216	C10H26N4	[M+H]+	Spermine	Alkaloids	Phenolamine	71-44-3	B	17123000	1.00048e+07	1.90683e+07	1.86643e+07	1.57913e+07	16927000	2.00207e+07	C00750	ko00330,ko00410,ko00480,ko00770,ko01100
mws0250	181.074	C9H11NO3	[M+H]+	L-Tyrosine	Amino acids and derivatives	Amino acids and derivatives	60-18-4	A	16239000	7136500	2.03407e+07	8354500	9109900	7.46827e+06	9573800	C00082	ko00130,ko00261,ko00350,ko00360,ko00400,ko00460,ko00730,ko00940,ko00950,ko00965,ko00966,ko00970,ko00998,ko01100,ko01110,ko01210,ko01230
Zmjp004610	536.153	C25H28O13	[M+H]+	5,4′-Dihydroxy-3,6,7,3′-tetramethoxyflavone-4′-O-glucoside	Flavonoids	Flavonoid	23279-19-8	A	15936000	2.41733e+07	1.84023e+07	6395900	14542000	7.95417e+06	1.16202e+07	--	--
pme0006	115.063	C5H9NO2	[M+H]+	L-Proline	Amino acids and derivatives	Amino acids and derivatives	147-85-3	A	1.57993e+07	14676000	1.91513e+07	9135900	1.83947e+07	1.08007e+07	14854000	C00148	ko00330,ko00332,ko00970,ko01100,ko01110,ko01230,ko02010
Lmlp012720	278.152	C16H22O4	[M+H]+	Dibutyl phthalate*	Phenolic acids	Phenolic acids	84-74-2	A	1.38977e+07	12204000	1.21747e+07	12470000	13481000	1.18897e+07	1.41133e+07	C14214	--
Lmxp011770	278.152	C16H22O4	[M+H]+	Diisobutyl phthalate*	Phenolic acids	Phenolic acids	84-69-5	A	1.38217e+07	12158000	1.20047e+07	12473000	13181000	1.19367e+07	14171000	C15205	--
pma3101	256.082	C11H14NO6+	[M+H]+	Nicotinate D-ribonucleoside	Others	Vitamin	17720-18-2	B	1.22297e+07	7.16373e+06	5137100	7816000	9.40803e+06	4164400	6.79843e+06	C05841	ko00760,ko01100
pmc0274	166.031	C6H6N4S	[M+H]+	6-Methylmercaptopurine	Nucleotides and derivatives	Nucleotides and derivatives	50-66-8	B	1.16799e+07	4801700	1.2623e+07	5.05707e+06	5.11623e+06	3035200	3802500	C16614	--
pmb1650	278.225	C18H30O2	[M+H]+	Octadeca-11E,13E,15Z-trienoic acid	Lipids	Free fatty acids	25575-00-2	B	1.16073e+07	1.05046e+07	10262000	10813000	11441000	1.03422e+07	1.21081e+07	--	--
mws0367	278.225	C18H30O2	[M-H]-	α-Linolenic Acid*	Lipids	Free fatty acids	463-40-1	A	11599000	6928800	1.66487e+07	8859700	8304500	5.55693e+06	9.78657e+06	C06427	ko00592,ko01040,ko01100,ko01110
mws0366	278.225	C18H30O2	[M-H]-	γ-Linolenic Acid*	Lipids	Free fatty acids	506-26-3	B	10966000	6507300	1.68573e+07	8.18067e+06	7.91897e+06	5.45767e+06	9.61183e+06	C06426	ko00591,ko01040,ko01100
pme3732	243.086	C9H13N3O5	[M+H]+	Cytidine	Nucleotides and derivatives	Nucleotides and derivatives	65-46-3	A	10677300	1.73983e+06	4.92443e+06	2743300	3625700	1.41467e+06	1.92813e+06	C00475	ko00240,ko01100,ko02010
pmb0876	453.286	C21H44NO7P	[M+H]+	LysoPE 16:0	Lipids	LPE	53862-35-4	A	1.06353e+07	7.62353e+06	9.27593e+06	1.12858e+07	8054800	9.11837e+06	9782100	--	--
ML10180524	243.086	C9H13N3O5	[M+H]+	Cytarabine	Nucleotides and derivatives	Nucleotides and derivatives	147-94-4	A	1.05577e+07	922983	5257900	2.15723e+06	2168610	607820	751137	C02961	--
mws0609	345.047	C10H12N5O7P	[M-H]-	Guanosine 3',5'-cyclic monophosphate	Nucleotides and derivatives	Nucleotides and derivatives	7665-99-8	A	10474700	5659700	2.96917e+06	5.19007e+06	6.74327e+06	4.81783e+06	7.50747e+06	C00942	ko00230,ko01100
pmp001276	676.367	C33H56O14	[M+H]+	1-Linolenoyl-rac-glycerol-diglucoside	Lipids	Free fatty acids	-	A	9712000	1.60667e+06	2.34507e+07	2456800	3387700	927943	2.58403e+06	--	--
pmf0175	158.167	C10H22O	[M-H]-	2-Decanol	Others	Saccharides and Alcohols	1120-06-5	B	9674300	12717000	11161000	1.28213e+07	11710000	1.11293e+07	1.55413e+07	--	--
Lmhp008589	475.27	C23H42NO7P	[M+H]+	LysoPE 18:3(2n isomer)	Lipids	LPE	-	A	9.54617e+06	1.70933e+06	5.06127e+06	2.30153e+06	2.74887e+06	1495400	3715400	--	--
Zmbp002538	204.09	C11H12N2O2	[M+H]+	1-Methoxy-indole-3-acetamide	Alkaloids	Alkaloids	-	A	9.20193e+06	6976100	1.3006e+07	7.99277e+06	4.90833e+06	4.77403e+06	2.58617e+06	--	--
Lmmn004145	679.419	C38H60O10	[M-H]-	3-O-(2-O-Acetyl-glucosyl)oleanolic acid	Terpenoids	Triterpene	-	A	9.15223e+06	2.22447e+06	1.16343e+07	3.29507e+06	5.02977e+06	1.05472e+06	3.92037e+06	--	--
Hmyn007168	484.278	C22H45O9P	[M-H]-	LysoPG 16:0	Lipids	Glycerol ester	-	B	9.07863e+06	403203	8.38653e+06	840120	1.44637e+06	505873	935627	--	--
pme0193	146.069	C5H10N2O3	[M+H]+	L-Glutamine	Amino acids and derivatives	Amino acids and derivatives	56-85-9	A	8891400	954370	7.59023e+06	2205900	3273300	1714600	4163200	C00064	ko00220,ko00230,ko00240,ko00250,ko00630,ko00750,ko00910,ko00970,ko01100,ko01230,ko02010
pmp000608	492.127	C23H24O12	[M+H]+	Aurantio-obtusin-6-O-Glucoside	Quinones	Anthraquinone	129025-96-3	A	8.58827e+06	2.04223e+07	8.95207e+06	2904000	11029800	1.44823e+07	15312000	C10303	--
pmb0736	492.127	C23H24O12	[M+H]+	Tricin-7-O-Glucoside	Flavonoids	Flavonoid	32769-01-0	A	8558600	19906000	8.70187e+06	2.76217e+06	1.06006e+07	1.38727e+07	1.41917e+07	--	--
pmf0174	158.167	C10H22O	[M-H]-	1-Decanol	Others	Saccharides and Alcohols	112-30-1	B	8538000	10984000	1.00434e+07	11420000	10398500	9.49167e+06	1.35263e+07	C01633	--
Lmgp004829	492.127	C23H24O12	[M+H]+	5,7,4'-Trihydroxy-6,8-dimethoxyisoflavone-7-O-galactoside	Flavonoids	Isoflavones	-	A	8.46293e+06	2.02053e+07	8870300	2.75197e+06	1.09188e+07	1.44947e+07	1.51637e+07	--	--
mws1073	594.158	C27H30O15	[M+H]+	Apigenin-6,8-di-C-glucoside (Vicenin-2)	Flavonoids	Flavonoid	23666-13-9	A	8.42107e+06	12247000	10285600	8631800	15945000	16082000	9	C10195	--
pme0026	146.106	C6H14N2O2	[M+H]+	L-Lysine	Amino acids and derivatives	Amino acids and derivatives	56-87-1	A	8.34297e+06	906363	7.01467e+06	2.01417e+06	3.09013e+06	1.59767e+06	3.98237e+06	C00047	ko00300,ko00310,ko00780,ko00960,ko00970,ko01100,ko01110,ko01210,ko01230,ko02010
mws0119	228.209	C14H28O2	[M-H]-	Myristic Acid	Lipids	Free fatty acids	544-63-8	A	8.26727e+06	7122400	1.03817e+07	7.02257e+06	9.14373e+06	8.85247e+06	7476800	C06424	ko00061,ko01100
Hmgp002238	492.128	C23H24O12	[M+H]+	Jaceosidin-7-O-Glucoside	Flavonoids	Flavonoid	25474-11-7	A	8.14843e+06	19969000	8.58657e+06	2.81157e+06	10749400	1.37673e+07	14693000	--	--
pmb0484	103.091	C5H13NO	[M+H]+	Choline	Alkaloids	Alkaloids	62-49-7	B	7.49667e+06	5190000	8460000	5.43813e+06	6.25543e+06	2696700	5211900	C00114	ko00260,ko00564,ko01100,ko02010
mws0227	131.095	C6H13NO2	[M+H]+	L-Leucine*	Amino acids and derivatives	Amino acids and derivatives	61-90-5	A	7.28327e+06	4.88543e+06	1.0773e+07	3.28807e+06	5.27337e+06	3.16537e+06	2.78423e+06	C00123	ko00280,ko00290,ko00966,ko00970,ko01100,ko01110,ko01210,ko01230,ko02010
pmb0855	495.332	C24H50NO7P	[M+H]+	LysoPC 16:0	Lipids	LPC	17364-16-8	A	7.25883e+06	6.22467e+06	4.86497e+06	7684400	5.12107e+06	4.76977e+06	8.46163e+06	--	--
Lmgp000796	149.048	C8H7NO2	[M+H]+	4-Hydroxymandelonitrile	Alkaloids	Alkaloids	13093-65-7	A	7195600	1.60457e+06	7.24817e+06	2010200	2504200	1.77857e+06	3.32097e+06	C00650	--
Lmrj001698	218.127	C9H18N2O4	[M+H]+	L-Seryl-L-Isoleucine	Amino acids and derivatives	Amino acids and derivatives	91086-51-0	A	7.03873e+06	935033	6.13163e+06	2153900	2.71317e+06	536980	2.10373e+06	--	--
pma2987	141.09	C6H11N3O	[M+H]+	Histidinol	Alkaloids	Alkaloids	501-28-0	B	6939900	4.30383e+06	7.49983e+06	7353700	6.14127e+06	6625500	8.05903e+06	C00860	ko00340,ko01100,ko01110,ko01230
Zmjp003291	594.158	C27H30O15	[M+H]+	"Vitexin-2""-O-galactoside"	Flavonoids	Flavonoid	-	B	6875000	3695900	5.47987e+06	4.93213e+06	2.76083e+07	28654000	9	--	--
Hmsn000210	266.224	C17H30O2	[M-H]-	Methyl 7,10-hexadecadienoate	Lipids	Free fatty acids	-	A	6777300	7935400	3.33567e+06	7511100	8.15357e+06	8.75897e+06	9613200	--	--
pme1691	146.118	C7H16NO2	[M+H]+	Acetylcholine	Alkaloids	Alkaloids	60-31-1	A	6.58623e+06	1.11937e+07	3.30053e+06	1.20477e+07	8.69707e+06	12583000	12100000	C01996	ko00564
Hmfn000531	176.032	C6H8O6	[M-H]-	L-Ascorbic acid (Vitamin C)	Others	Vitamin	50-81-7	A	6570600	2.89003e+07	20476000	1.57567e+07	2.39973e+07	43955000	2.55163e+07	C00072	ko00053,ko00480,ko01100,ko01110
pme1210	149.051	C5H11NO2S	[M+H]+	L-Methionine	Amino acids and derivatives	Amino acids and derivatives	63-68-3	A	6529000	1499200	7.08353e+06	1.93627e+06	2.44947e+06	1.61587e+06	2945100	C00073	ko00270,ko00966,ko00970,ko01100,ko01110,ko01210,ko01230
pmp001287	119.073	C8H9N	[M+H]+	N-Benzylmethylene isomethylamine	Alkaloids	Alkaloids	-	A	6.47703e+06	2641900	6.98743e+06	2.76073e+06	2818200	1.75537e+06	2.16767e+06	--	--
pme2827	240.245	C16H32O	[M-H]-	Palmitaldehyde	Lipids	Free fatty acids	629-80-1	B	5.80957e+06	6944600	6.56967e+06	7584600	6268400	6791300	7.06023e+06	C00517	ko00071
pmp000234	526.148	C27H26O11	[M+H]+	Salcolin A	Flavonoids	Flavonoid	-	A	5.75647e+06	1320210	6769600	1.19942e+06	1538600	1472100	4358300	--	--
Rfmb319	129.079	C6H11NO2	[M+H]+	Pipecolic acid*	Amino acids and derivatives	Amino acids and derivatives	4043-87-2	A	5.57183e+06	1.20847e+07	2.89853e+07	6.76797e+06	1.84863e+07	1.23807e+06	4034400	C00408	ko00310,ko00960,ko01100,ko01110
pme2617	165.046	C5H11NO3S	[M+H]+	L-Methionine Sulfoxide	Amino acids and derivatives	Amino acids and derivatives	3226-65-1	A	5383500	3.20173e+06	6.29113e+06	5344900	4.45593e+06	5459700	6740300	C02989	ko00270
mws2623	282.256	C18H34O2	[M-H]-	11-Octadecanoic acid(Vaccenic acid)	Lipids	Free fatty acids	506-17-2	A	4.92813e+06	1.56983e+06	6.16893e+06	2.49767e+06	2.84763e+06	1947400	4223400	C21944	--
pmb0720	578.127	C26H26O15	[M+H]+	Tricin-7-O-(6''-Malonyl)Glucoside	Flavonoids	Flavonoid	-	B	4.87297e+06	9390500	5.54397e+06	3164100	5.76147e+06	7679200	9.22547e+06	--	--
mws0344	166.048	C5H10O6	[M-H]-	D-Xylonic acid	Organic acids	Organic acids	526-91-0	B	4.78203e+06	10405400	6.82233e+06	5.50683e+06	7.42787e+06	5.19397e+06	5.91033e+06	C00502	ko00040,ko01100
pme3017	103.063	C4H9NO2	[M+H]+	2-Aminoisobutyric acid	Amino acids and derivatives	Amino acids and derivatives	62-57-7	A	4.65663e+06	3.24857e+06	5.45233e+06	3.61747e+06	3.96323e+06	1837600	3.55853e+06	C03665	--
pme0014	147.053	C5H9NO4	[M+H]+	L-Glutamic acid	Amino acids and derivatives	Amino acids and derivatives	56-86-0	A	4623000	7666300	1495800	11532000	6553600	1.01501e+07	1.05163e+07	C00025	ko00220,ko00250,ko00330,ko00332,ko00340,ko00430,ko00480,ko00630,ko00650,ko00660,ko00860,ko00910,ko00970,ko01100,ko01110,ko01200,ko01210,ko01230,ko02010
pme1109	151.049	C5H5N5O	[M+H]+	Guanine	Nucleotides and derivatives	Nucleotides and derivatives	73-40-5	A	4.17507e+06	361560	1.75703e+06	1.20991e+06	2080730	162687	644413	C00242	ko00230,ko01100
pmn001695	372.106	C16H20O10	[M-H]-	Trihydroxycinnamoylquinic acid	Phenolic acids	Phenolic acids	-	A	4054800	6.10583e+06	5390400	9.73517e+06	4938800	6.10483e+06	3142300	--	--
pmb2221	317.293	C18H39NO3	[M+H]+	4-Hydroxysphinganine	Lipids	Sphingolipids	554-62-1	A	4026800	5.99353e+06	1385400	9266000	4.76417e+06	5213200	8.23147e+06	C12144	ko00600,ko01100
pme2890	268.055	C8H16N2O4S2	[M+H]+	L-Homocystine	Amino acids and derivatives	Amino acids and derivatives	626-72-2	A	4.02077e+06	494673	2.05873e+06	775563	1198270	531517	2.28833e+06	C01817	ko00270
pmb1312	688.2	C33H36O16	[M+H]+	Tricin-4'-O-(guaiacylglycerol)ether-7-O-glucoside	Flavonoids	Flavonoid	-	A	3.99987e+06	2568900	3.58757e+06	484043	1.60107e+06	2.29663e+06	5544700	--	--
pmb0746	526.148	C27H26O11	[M+H]+	Tricin-4'-O-(guaiacylglycerol)ether	Flavonoids	Flavonoid	-	A	3.98113e+06	950033	4785900	957590	1093930	989400	2.83457e+06	--	--
pmb0865	517.317	C26H48NO7P	[M+H]+	LysoPC 18:3(2n isomer)	Lipids	LPC	-	A	3933200	3.10837e+06	3.98147e+06	3340500	2301100	2.17893e+06	3742500	--	--
Zmyn000453	192.027	C6H8O7	[M-H]-	Isocitric Acid	Organic acids	Organic acids	320-77-4	A	3.90787e+06	5.08917e+06	3.03687e+06	4.68697e+06	3.77877e+06	5.17573e+06	5.05003e+06	C00311	ko00020,ko00630,ko01100,ko01110,ko01200,ko01210,ko01230
pmb0296	356.293	C21H40O4	[M+H]+	1-Oleoyl-Sn-Glycerol	Lipids	Glycerol ester	129784-87-8	B	3748400	681190	5564600	763343	2.04873e+06	425743	2406500	--	--
pmd0132	495.332	C24H50NO7P	[M+H]+	LysoPC 16:0(2n isomer)	Lipids	LPC	-	A	3.74407e+06	822213	5234800	822017	1.01478e+06	598643	961343	--	--
Zmxp005470	578.127	C26H26O15	[M+H]+	Tricin-7-O-(6''-O-malonyl)glucoside	Flavonoids	Flavonoid	-	A	3.63323e+06	6817000	3.64283e+06	2.53923e+06	4.63723e+06	5.52013e+06	7.45817e+06	--	--
Hmgp003086	638.184	C29H34O16	[M+H]+	Tricin-7-O-rutinoside*	Flavonoids	Flavonoid	-	B	3.58293e+06	21765	3.32767e+06	1.36837e+06	3.38967e+06	4325100	26373.3	--	--
Lmgp004959	638.185	C29H34O16	[M+H]+	Tricin-7-O-neohesperidoside*	Flavonoids	Flavonoid	53766-40-8	B	3580800	31319.3	3.27463e+06	1388800	3.54927e+06	4.14107e+06	28416.3	--	--
pmb3081	290.004	C6H11PO11	[M-H]-	Glucarate O-Phosphoric acid	Others	Saccharides and Alcohols	-	B	3545600	5715700	8.36603e+06	6628800	1.14685e+07	1.05262e+07	6.00943e+06	--	--
pme3011	103.063	C4H9NO2	[M+H]+	γ-Aminobutyric acid	Organic acids	Organic acids	56-12-2	B	3.43587e+06	1.18187e+06	2.94453e+06	1.52077e+06	1733200	1.72617e+06	1.83297e+06	C00334	ko00250,ko00330,ko00410,ko00650,ko00760,ko01100
Lmhp010190	521.348	C26H52NO7P	[M+H]+	LysoPC 18:1(2n isomer)	Lipids	LPC	-	A	3.35053e+06	447300	2.13127e+06	538323	1221290	652717	1.46083e+06	--	--
pmn001517	330.131	C15H22O8	[M-H]-	3,4,5-Trimethoxyphenyl-1-O-Glucoside	Phenolic acids	Phenolic acids	-	A	3328600	1903400	3.50847e+06	3.98657e+06	6647600	12067000	8.00873e+06	--	--
mws5037	202.132	C9H18N2O3	[M+H]+	L-Alanyl-L-leucine	Amino acids and derivatives	Amino acids and derivatives	3303-34-2	A	3.31147e+06	2.43527e+06	953977	1.41277e+06	1.69997e+06	2.88167e+06	5761400	--	--
pme1474	297.09	C11H15N5O3S	[M+H]+	5'-Deoxy-5'-(methylthio)adenosine	Nucleotides and derivatives	Nucleotides and derivatives	2457-80-9	A	3.28723e+06	3283000	2006600	3539600	3304900	2430800	1.84777e+06	C00170	ko00270,ko00908,ko01100
pmb0874	477.286	C23H44NO7P	[M+H]+	LysoPE 18:2(2n isomer)	Lipids	LPE	-	B	3.25393e+06	612563	2.15857e+06	645060	833807	523817	764470	--	--
mws0289	479.301	C23H46NO7P	[M+H]+	LysoPE 18:1	Lipids	LPE	89576-29-4	A	3.21013e+06	696223	8.88307e+06	1.07794e+06	1.05741e+06	955790	1.29337e+06	--	--
pmn001606	310.287	C20H38O2	[M-H]-	Eicosenoic acid	Lipids	Free fatty acids	26764-41-0	A	3.13153e+06	2.47873e+06	4.28267e+06	1.73637e+06	3.13397e+06	2977300	1384500	C16526	ko01040
mws0048	432.106	C21H20O10	[M-H]-	Apigenin-8-C-Glucoside (Vitexin)*	Flavonoids	Flavonoid carbonoside	3681-93-4	B	3.04253e+06	1102280	4.46307e+06	2.30803e+06	7043200	9.74957e+06	64587.7	C01460	ko00941,ko00944
pmb0854	517.317	C26H48NO7P	[M+H]+	LysoPC 18:3	Lipids	LPC	-	A	3033100	3.23503e+06	3.94717e+06	3.14543e+06	1.98337e+06	1.95033e+06	3.57753e+06	--	--
mws0866	260.03	C6H13O9P	[M-H]-	D-Glucose 6-phosphate*	Others	Saccharides and Alcohols	56-73-5	A	3.02887e+06	3.77167e+06	8032100	3.37347e+06	3710600	4546500	4112600	C00092	ko00500,ko00562,ko00998,ko01100,ko01110
mws1434	432.106	C21H20O10	[M-H]-	Apigenin-6-C-glucoside (Isovitexin)*	Flavonoids	Flavonoid carbonoside	29702-25-8	A	2916900	1191500	4388400	2.25407e+06	7201700	1.07805e+07	59712.3	C01714	ko00944
mws4176	236.116	C12H16N2O3	[M+H]+	L-Alanyl-L-Phenylalanine	Amino acids and derivatives	Amino acids and derivatives	3061-90-3	A	2.80987e+06	290677	3.00477e+06	645653	819400	192863	826773	--	--
pmb0889	278.225	C18H30O2	[M+H]+	Punicic acid (9Z,11E,13Z-octadecatrienoic acid)	Lipids	Free fatty acids	544-72-9	B	2675400	1003740	4436500	1.28047e+06	1.62423e+06	955993	1.12307e+06	C08364	--
Lmhp008833	493.317	C24H48NO7P	[M+H]+	LysoPC 16:1(2n isomer)	Lipids	LPC	-	A	2.64883e+06	607710	1.03434e+06	703153	874620	503243	968873	--	--
Lmhp011562	352.261	C21H36O4	[M+H]+	1-α-Linolenoyl-glycerol	Lipids	Glycerol ester	-	A	2515200	253810	4.28477e+06	979490	1.00374e+06	309827	1.50693e+06	--	--
mws0277	192.063	C7H12O6	[M-H]-	Quinic Acid	Organic acids	Organic acids	77-95-2	A	2.50983e+06	3271900	1.84537e+06	3.00813e+06	2545700	3.38913e+06	3.44663e+06	C00296	ko00400,ko01100
pme1419	163.067	C6H13NO2S	[M+H]+	L-Methionine methyl ester	Amino acids and derivatives	Amino acids and derivatives	10332-17-9	A	2486000	862300	743020	786030	842843	896130	3.18057e+06	--	--
Lmhp011388	352.261	C21H36O4	[M+H]+	2-α-Linolenoyl-glycerol	Lipids	Glycerol ester	55268-58-1	A	2.45887e+06	188360	3786400	888673	1051830	173790	908067	--	--
mws1090	260.03	C6H13O9P	[M-H]-	Glucose-1-phosphate*	Others	Saccharides and Alcohols	59-56-3	A	2.43283e+06	2.98257e+06	6.97407e+06	2723400	2789000	3625100	3.53533e+06	C00103	ko00010,ko00040,ko00052,ko00500,ko00520,ko00523,ko00561,ko01100,ko01110
pmb0501	130.122	C5H14N4	[M+H]+	Agmatine	Alkaloids	Phenolamine	306-60-5	B	2.41223e+06	1.54803e+06	1140800	1.46213e+06	1.25225e+06	684370	347337	C00179	ko00330,ko01100
pme3163	290.04	C7H15O10P	[M-H]-	D-Sedoheptuiose 7-phosphate	Others	Saccharides and Alcohols	2646-35-7	B	2.37573e+06	4.30323e+06	7.00127e+06	4.93297e+06	9.05967e+06	7.57137e+06	4.37863e+06	--	--
mws0736	188.116	C8H16N2O3	[M+H]+	N-Glycyl-L-leucine*	Amino acids and derivatives	Amino acids and derivatives	869-19-2	A	2.36417e+06	550347	2950900	935573	1025350	334250	741893	C02155	--
mws5038	342.116	C12H22O11	[M-H]-	Isomaltulose*	Others	Saccharides and Alcohols	13718-94-0	A	2.35427e+06	4716500	9.30097e+06	2411600	3229800	5238600	4.59557e+06	C01742	--
mws1336	137.048	C7H7NO2	[M+H]+	4-Aminobenzoic acid	Phenolic acids	Phenolic acids	150-13-0	A	2352300	1.99757e+06	1.48047e+06	2795200	1789200	2181500	1.79697e+06	C00568	ko00790,ko01100
MA10039641	342.116	C12H22O11	[M-H]-	Lactobiose	Others	Saccharides and Alcohols	63-42-3	A	2.34463e+06	4203100	9.91357e+06	3.05473e+06	3400600	4656900	4.97413e+06	C00243	ko00052,ko01100,ko02010
Lmhp010908	535.364	C27H54NO7P	[M+H]+	LysoPC 19:1	Lipids	LPC	-	A	2.27827e+06	342587	1683900	295940	553490	412777	548250	--	--
Lmlp003161	264.147	C14H20N2O3	[M+H]+	N-Feruloylputrescine	Alkaloids	Phenolamine	501-13-3	A	2241700	8865200	1621500	5611800	5.79353e+06	3.03823e+06	887567	C10497	ko00330,ko01100
Lmbn000198	134.022	C4H6O5	[M-H]-	3-Dehydro-L-Threonic Acid*	Organic acids	Organic acids	-	A	2241700	2.46057e+06	1062180	2.75383e+06	2.79143e+06	2.97557e+06	3583200	C03064	ko00053,ko01100
Lmmn001294	332.111	C14H20O9	[M-H]-	Koaburaside	Phenolic acids	Phenolic acids	41653-73-0	A	2.22093e+06	3.57527e+06	3391700	4176100	3504800	3463900	2.40857e+06	--	--
pme0274	131.095	C6H13NO2	[M+H]+	6-Aminocaproic acid	Organic acids	Organic acids	60-32-2	A	2.17867e+06	1.47213e+06	2.93953e+06	871893	1.61503e+06	758230	896853	C02378	ko01100
mws0237	188.105	C9H16O4	[M-H]-	Azelaic acid	Organic acids	Organic acids	123-99-9	A	2155300	1413400	2.84083e+06	1479500	1.47613e+06	1.96773e+06	1.37507e+06	C08261	--
pme3009	174.016	C6H6O6	[M+H]+	Trans-Citridic acid	Organic acids	Organic acids	4023-65-8	A	2.12157e+06	1.12453e+06	2.41273e+06	2.08933e+06	1.62707e+06	1.93993e+06	1.93113e+06	C02341	ko00660,ko01100
Lmsn000381	342.116	C12H22O11	[M-H]-	D-Maltose*	Others	Saccharides and Alcohols	133-99-3	A	2.10383e+06	3.35887e+06	8008200	3448600	3.86793e+06	3.97737e+06	4.09233e+06	C01971	--
mws1080	342.116	C12H22O11	[M-H]-	Galactinol	Others	Saccharides and Alcohols	3687-64-7	A	2100400	6047100	12364000	3.72883e+06	4.53443e+06	7.60857e+06	5.54377e+06	C01235	ko00052,ko01100
Cmbn002681	361.101	C14H19NO10	[M-H]-	6-(3- (1H-Pyrrole-2-carbonyloxy)-2-hydroxypropoxy)-3,4,5-trihydroxy-tetrahydro-2H-pyran-2-carboxylic acid	Alkaloids	Alkaloids	-	B	2098200	4.79357e+06	1.97953e+06	5.85367e+06	3.49157e+06	2.95123e+06	1963700	--	--
mws0275	134.022	C4H6O5	[M-H]-	L-Malic acid*	Organic acids	Organic acids	97-67-6	A	2.07897e+06	2284500	992417	2.48423e+06	2.72817e+06	2735100	3301900	C00149	ko00020,ko00620,ko00630,ko00710,ko01100,ko01110,ko01200
pme2693	130.111	C6H14N2O	[M+H]+	N-Acetylputrescine	Alkaloids	Phenolamine	18233-70-0	B	2.07577e+06	1449300	757057	1.35767e+06	1.06078e+06	644843	311427	C02714	ko00330,ko01100
pmp001251	519.332	C26H50NO7P	[M+H]+	LysoPC 18:2(2n isomer)	Lipids	LPC	-	A	2038900	477950	1.0848e+06	421057	505957	291427	475157	--	--
pmp000413	432.106	C21H20O10	[M+H]+	Genistein-8-C-glucoside	Flavonoids	Isoflavones	66026-80-0	B	2038300	844380	2623900	2.03933e+06	5394700	7.80113e+06	49897.7	C10420	--
pme3174	323.052	C9H14N3O8P	[M+H]+	Cytidine 5'-monophosphate(Cytidylic acid)	Nucleotides and derivatives	Nucleotides and derivatives	63-37-6	A	2.02033e+06	243423	341257	278328	316668	118367	371487	C00055	ko00240,ko01100
mws0282	204.09	C11H12N2O2	[M-H]-	L-Tryptophan	Amino acids and derivatives	Amino acids and derivatives	73-22-3	A	2.01753e+06	1468300	2.80843e+06	1.56363e+06	1054120	1002060	548077	C00078	ko00260,ko00380,ko00400,ko00901,ko00966,ko00970,ko00998,ko01100,ko01110,ko01210,ko01230
pme3033	103.063	C4H9NO2	[M+H]+	N,N-Dimethylglycine	Amino acids and derivatives	Amino acids and derivatives	1118-68-9	A	2.01303e+06	842867	1.82893e+06	974213	1.14765e+06	1023810	1.11688e+06	C01026	ko00260,ko01100
pmp001264	273.267	C16H35NO2	[M+H]+	Hexadecylsphingosine	Lipids	Sphingolipids	-	B	1973400	2.44843e+06	2.57673e+06	2.11297e+06	2.41433e+06	1.92633e+06	2904800	--	--
pmn001419	326.1	C15H18O8	[M-H]-	1-O-[(E)-p-Cumaroyl]-D-glucose	Phenolic acids	Phenolic acids	-	B	1958900	2849300	3.57827e+06	2.61107e+06	2581400	5.62473e+06	3.72167e+06	--	--
mws0248	244.07	C9H12N2O6	[M-H]-	Uridine	Nucleotides and derivatives	Nucleotides and derivatives	58-96-8	B	1.93637e+06	439907	1.63793e+06	704510	826290	251510	341350	C00299	ko00240,ko01100,ko02010
mws5041	188.116	C8H16N2O3	[M+H]+	L-Glycyl-L-isoleucine*	Amino acids and derivatives	Amino acids and derivatives	19461-38-2	B	1.86853e+06	423653	2.35723e+06	706677	790313	274750	576717	--	--
pme1975	104.06	C3H4O4	[M-H]-	Malonic acid	Organic acids	Organic acids	141-82-2	A	1.85103e+06	1.18678e+06	2.51603e+06	1.43717e+06	1.75617e+06	958487	1.2153e+06	C00383	ko00061,ko00240,ko00410,ko01100,ko01212
Lmrj002087	246.121	C10H18N2O5	[M+H]+	L-Isoleucyl-L-Aspartate	Amino acids and derivatives	Amino acids and derivatives	-	A	1845100	305310	1569500	542620	637300	166150	681123	--	--
HJN003	386.122	C17H22O10	[M-H]-	1-O-Sinapoyl-D-glucose	Phenolic acids	Phenolic acids	-	B	1833400	7.76357e+06	3.02083e+06	7.88567e+06	5.90897e+06	6906600	2732500	C01175	ko00940
pme2268	137.048	C7H7NO2	[M+H]+	Trigonelline	Alkaloids	Alkaloids	535-83-1	B	1.82257e+06	1598700	2.45017e+06	1219400	3007700	1304810	5.92797e+06	C01004	ko00760
Hmmp003156	594.158	C27H30O15	[M+H]+	Saponarin(Isovitexin-7-O-glucoside)	Flavonoids	Flavonoid	20310-89-8	A	1746700	754380	1349120	1131200	7.76727e+06	7611000	40810.7	C08064	--
Lmsp004166	610.153	C27H30O16	[M+H]+	Quercetin-3-O-glucoside-7-O-rhamnoside	Flavonoids	Flavonols	-	A	1727400	13413300	699820	2.40857e+07	13395000	5397000	5.23273e+06	--	--
pme3188	324.036	C9H13N2O9P	[M-H]-	Uridine 5'-monophosphate	Nucleotides and derivatives	Nucleotides and derivatives	58-97-9	B	1.71197e+06	320970	247653	285253	326681	279542	421600	C00105	ko00240,ko01100
pmb0711	610.153	C27H30O16	[M+H]+	Quercetin-7-O-rutinoside	Flavonoids	Flavonols	147714-62-3	B	1663600	13030600	743470	2.42983e+07	1.20148e+07	5.37313e+06	4.97897e+06	--	--
mws0219	133.038	C4H7NO4	[M-H]-	L-Aspartic Acid	Amino acids and derivatives	Amino acids and derivatives	56-84-8	A	1.66297e+06	3.22177e+06	603463	1.67293e+06	1269500	1292200	858983	C00049	ko00220,ko00250,ko00260,ko00261,ko00270,ko00300,ko00340,ko00410,ko00460,ko00710,ko00760,ko00770,ko00970,ko01100,ko01110,ko01200,ko01210,ko01230,ko02010
pmb0782	85.089	C5H11N	[M+H]+	Piperidine	Alkaloids	Alkaloids	110-89-4	B	1.63867e+06	1.20123e+06	2.58013e+06	876517	1.19362e+06	877320	737063	C01746	ko00960
Wmhn001652	204.042	C11H8O4	[M-H]-	3-Methoxy-juglone	Quinones	Quinones	-	B	1619500	1228200	2.34887e+06	1.38823e+06	875657	786763	496230	--	--
pme0519	342.116	C12H22O11	[M-H]-	D-Sucrose*	Others	Saccharides and Alcohols	57-50-1	A	1.57656e+06	2.26373e+06	6180700	2.19686e+06	2.06974e+06	3601200	2.56077e+06	C00089	ko00052,ko00500,ko01100,ko01110,ko02010
pme2292	88.1	C4H12N2	[M+H]+	Putrescine	Alkaloids	Phenolamine	110-60-1	B	1.54927e+06	5.47567e+06	324737	1.59083e+06	2.92827e+06	2.00573e+06	1138800	C00134	ko00330,ko00472,ko00480,ko00960,ko01100,ko01110,ko02010
pmb0745	496.137	C26H24O10	[M+H]+	Tricin-4'-O-syringyl alcohol	Flavonoids	Flavonoid	-	A	1.52123e+06	866540	1.35063e+06	483497	1.65745e+06	354727	559423	--	--
mws0126	523.364	C26H54NO7P	[M+H]+	LysoPC 18:0	Lipids	LPC	19420-57-6	A	1.50877e+06	1.72073e+06	909270	2.38297e+06	967273	784070	1.47183e+06	--	--
mws0255	111.043	C4H5N3O	[M+H]+	Cytosine	Nucleotides and derivatives	Nucleotides and derivatives	71-30-7	A	1501500	323147	719170	436753	544490	297097	350643	C00380	ko00240,ko01100
pme3096	119.022	C3H5NO4	[M-H]-	Aminomalonic acid	Organic acids	Organic acids	1068-84-4	A	1.43543e+06	616780	2657500	1002120	1.2125e+06	494803	282170	C00872	--
pmp001106	594.158	C27H30O15	[M+H]+	Vitexin-2''-O-glucoside	Flavonoids	Flavonoid carbonoside	61360-94-9	B	1.42723e+06	2.17067e+06	1.72853e+06	1.53263e+06	2.81073e+06	2.83103e+06	9	C04024	ko00944
pmp001198	131.095	C6H13NO2	[M+H]+	6-Deoxyfagomine	Alkaloids	Alkaloids	197449-09-5	A	1369100	1.17143e+06	2.38187e+06	762837	1.00636e+06	838273	490663	--	--
Lmmp003091	610.153	C27H30O16	[M+H]+	Quercetin-3-O-(4''-O-glucosyl)rhamnoside	Flavonoids	Flavonols	59262-54-3	B	1.36323e+06	11464900	698767	25821000	13921000	5023200	4.54113e+06	C17563	--
mws4085	224.068	C11H12O5	[M-H]-	Sinapic acid	Phenolic acids	Phenolic acids	530-59-6	A	1.36107e+06	131709	2.17663e+06	1.01443e+06	733427	142437	119700	C00482	ko00940,ko01100,ko01110
pme3313	260.03	C6H13O9P	[M-H]-	D-Fructose 6-phosphate*	Others	Saccharides and Alcohols	643-13-0	B	1.31297e+06	1546500	3.31313e+06	1.40417e+06	1.50607e+06	1.84683e+06	1.79673e+06	C00085	ko00052,ko00500,ko00710,ko01100,ko01110,ko01200
pmb3142	300.085	C13H16O8	[M-H]-	Salicylic acid-2-O-glucoside	Phenolic acids	Phenolic acids	10366-91-3	B	1289100	995587	1326300	1084910	2178000	5.79247e+06	2.18413e+06	--	--
MA10039492	174.016	C6H6O6	[M-H]-	Dehydroascorbic acid	Others	Vitamin	490-83-5	A	1.27293e+06	66936.3	1175320	359037	639573	9	90915.7	C05422	ko00053,ko00480,ko01100
Zmjp000182	188.127	C7H16N4O2	[M+H]+	N-Monomethyl-L-arginine	Amino acids and derivatives	Amino acids and derivatives	17035-90-4	A	1242940	1340100	474700	618250	922770	1.34584e+06	3.27417e+06	C03884	--
NK10251888	202.143	C8H18N4O2	[M+H]+	NG,NG-Dimethyl-L-arginine	Amino acids and derivatives	Amino acids and derivatives	30315-93-6	A	1239500	1.78213e+06	912650	786800	975577	819997	889500	C03626	--
Lmbn005369	296.235	C18H32O3	[M-H]-	13(S)-HODE;13(S)-Hydroxyoctadeca-9Z,11E-dienoic acid*	Lipids	Free fatty acids	10219-69-9	A	1.23674e+06	370770	1.72123e+06	485747	709823	365563	413813	C14762	ko00591
Zmyn000108	210.038	C6H10O8	[M-H]-	D-Saccharic acid*	Others	Saccharides and Alcohols	87-73-0	A	1.20193e+06	1264520	1.52233e+06	1.04896e+06	1303900	979897	1275800	C00818	ko00053,ko01100
pme2122	111.08	C5H9N3	[M+H]+	Histamine	Amino acids and derivatives	Amino acids and derivatives	51-45-6	A	1.19793e+06	266047	590127	357793	405023	228047	276570	C00388	ko00340,ko01100,ko01110
Lmhp012042	354.277	C21H38O4	[M+H]+	2-Linoleoylglycerol	Lipids	Glycerol ester	3443-82-1	B	1.19651e+06	99996.3	1.54693e+06	385623	512023	70913.7	279747	--	--
Rfmb091	296.235	C18H32O3	[M-H]-	9S-Hydroxy-10E,12Z-octadecadienoic acid*	Lipids	Free fatty acids	15514-85-9	A	1.19459e+06	364163	1727300	470223	677890	355437	408077	C14767	ko00591
pmb2940	386.121	C17H22O10	[M-H]-	1-O-Glucosyl sinapate	Phenolic acids	Phenolic acids	78185-48-5	B	1.18449e+06	13516400	2901900	14523000	9428900	1.10615e+07	2.42117e+06	--	--
Cmbp003236	313.098	C14H19NO5S	[M+H]+	(E)-S-(3-(4-Hydroxy-3,5-dimethoxyphenyl)allyl)cysteine	Alkaloids	Alkaloids	-	B	1.18445e+06	500633	1.11777e+06	1.51219e+06	1.50493e+06	316657	990237	--	--
pmp000966	143.095	C7H13NO2	[M+H]+	Stachydrine	Alkaloids	Pyrrole alkaloids	471-87-4	B	1.14924e+06	666700	549780	558547	657927	890480	2.23567e+06	C10172	--
pmf0138	180.063	C6H12O6	[M-H]-	D-Mannose*	Others	Saccharides and Alcohols	3458-28-4	B	1.12915e+06	1023990	1834200	1007910	1.54928e+06	1043590	1.52793e+06	C00159	ko00051,ko00052,ko00520,ko01100,ko02010
pmf0139	180.063	C6H12O6	[M-H]-	D-Galactose*	Others	Saccharides and Alcohols	59-23-4	B	1.12127e+06	996737	1.94187e+06	1037910	1529200	1.13343e+06	1390900	C00124	ko00052,ko01100
pme0183	151.049	C5H5N5O	[M+H]+	Isoguanine	Nucleotides and derivatives	Nucleotides and derivatives	3373-53-3	B	1.10671e+06	129325	527160	288587	609440	104566	257937	--	--
HJKP000649	135.068	C8H9NO	[M+H]+	N-benzylformamide	Alkaloids	Alkaloids	6343-54-0	A	1103940	439820	1.17537e+06	503677	560103	417797	596183	C15561	--
mws1337	219.111	C9H17NO5	[M+H]+	D-Pantothenic Acid	Others	Vitamin	79-83-4	A	1.10313e+06	616760	1.31307e+06	958707	1118950	970547	716510	C00864	ko00410,ko00770,ko01100,ko01110
mws0376	116.011	C4H4O4	[M-H]-	Fumaric acid	Organic acids	Organic acids	110-17-8	B	1.09867e+06	1180300	9	1.23143e+06	1.12352e+06	1399600	1.46803e+06	C00122	ko00020,ko00190,ko00220,ko00250,ko00350,ko00360,ko00620,ko00650,ko00760,ko01100,ko01110,ko01200
Zmhn002301	326.1	C15H18O8	[M-H]-	p-Coumaric acid-4-O-glucoside	Phenolic acids	Phenolic acids	117405-48-8	A	1.09431e+06	1.58467e+06	1.62853e+06	1480200	1.39787e+06	3.16317e+06	1.95457e+06	C06739	--
mws0636	312.147	C18H20N2O3	[M+H]+	L-Phenylalanyl-L-phenylalanine	Amino acids and derivatives	Amino acids and derivatives	2577-40-4	B	1064280	39223	483077	120818	162701	27179	98262.7	--	--
mws0677	218.106	C12H14N2O2	[M+H]+	N-Acetyl-5-hydroxytryptamine	Alkaloids	Alkaloids	1210-83-9	B	1.04478e+06	235357	765447	258863	241063	186280	839880	C00978	ko00380,ko01100
mws0264	342.116	C12H22O11	[M-H]-	D-Trehalose*	Others	Saccharides and Alcohols	99-20-7	A	1.04293e+06	2.09407e+06	5.95833e+06	1651120	1.59527e+06	2102900	2.31273e+06	C01083	ko00500,ko01100,ko01110,ko02010
pme0230	267.097	C10H13N5O4	[M+H]+	Adenosine	Nucleotides and derivatives	Nucleotides and derivatives	58-61-7	A	1.01769e+06	2.58843e+06	679827	4794500	1.22543e+06	4881800	713737	C00212	ko00230,ko01100,ko02010
mws1526	358.126	C16H22O9	[M+H]+	Sweroside	Terpenoids	Sesquiterpenoids	14215-86-2	B	999633	2.09643e+06	1305500	1.38167e+06	1.22022e+06	787320	986903	C17071	--
pme0170	216.122	C8H16N4O3	[M+H]+	N-Acetyl-L-Arginine	Amino acids and derivatives	Amino acids and derivatives	155-84-0	A	996533	588320	773240	277893	300600	207890	163310	--	--
mws0260	174.112	C6H14N4O2	[M+H]+	L-Arginine	Amino acids and derivatives	Amino acids and derivatives	74-79-3	A	990783	1.52533e+06	718567	1027800	907390	526430	891890	C00062	ko00220,ko00261,ko00330,ko00472,ko00970,ko01100,ko01110,ko01230,ko02010
pmb0952	265.112	C12H17N4OS+	[M+H]+	Thiamine (Vitamin B1)	Others	Vitamin	70-16-6	B	966597	2574800	9	886167	1.21686e+06	641550	2.07313e+06	C00378	ko00730,ko01100,ko02010,ko04122
pmb0382	338.079	C19H14O6	[M+H]+	O-Feruloyl 4-hydroxycoumarin	Lignans and Coumarins	Coumarins	-	B	927097	1.53247e+06	1158710	1806000	2810600	2.36877e+06	936170	--	--
pmn001694	330.241	C18H34O5	[M-H]-	9,10,13-Trihydroxy-11-Octadecenoic Acid	Lipids	Free fatty acids	29907-57-1	A	916073	586010	1.44027e+06	579157	465103	538680	571697	C14835	ko00591
pmb0786	179.079	C6H13NO5	[M+H]+	D-Glucosamine	Others	Saccharides and Alcohols	3416-24-8	B	913690	1.28433e+06	1.49783e+06	1037970	1.2173e+06	1.52917e+06	1.29147e+06	C00329	ko00520,ko01100
pme1261	205.131	C9H19NO4	[M+H]+	D-Panthenol	Others	Saccharides and Alcohols	81-13-0	A	912293	1.89673e+06	1873180	2.19313e+06	1822920	3.29733e+06	687123	C05944	ko00770
mws1333	342.116	C12H22O11	[M-H]-	Melibiose	Others	Saccharides and Alcohols	585-99-9	A	901777	1.62183e+06	3.56303e+06	1422350	1.75635e+06	2.01573e+06	2061500	C05402	ko00052,ko01100,ko02010
Lmgp003803	654.18	C29H34O17	[M+H]+	5,7,4'-Trihydroxy-6,8-dimethoxyisoflavone-7-O-galactoside-rhamnose	Flavonoids	Isoflavones	-	A	853327	5515400	733807	474753	1.79927e+06	2492200	3.20887e+06	--	--
pmc0066	332.052	C10H13N4O7P	[M+H]+	2'-Deoxyinosine-5'-monophosphate	Nucleotides and derivatives	Nucleotides and derivatives	3393-18-8	A	848623	531957	1.07128e+06	728667	869280	1.19077e+06	1.03187e+06	C06196	ko00230
Hmtn001120	316.116	C14H20O8	[M-H]-	5-(2-Hydroxyethyl)-2-O-glucosylphenol	Phenolic acids	Phenolic acids	-	B	836647	2.13653e+06	1.32557e+06	1552300	2001900	1931600	1269470	--	--
pmd0160	453.286	C21H44NO7P	[M+H]+	LysoPE 16:0(2n isomer)	Lipids	LPE	-	B	834700	145033	2.04013e+06	250207	266257	154723	227933	--	--
pmb2406	509.348	C25H52NO7P	[M+H]+	LysoPC 17:0	Lipids	LPC	50930-23-9	A	821073	1.24027e+06	463307	1.27442e+06	756693	630780	1.09714e+06	--	--
pmp001086	126.032	C6H6O3	[M+H]+	5-Hydroxymethylfurfural	Phenolic acids	Phenolic acids	67-47-0	B	809437	1.35203e+06	646137	885463	993880	1148100	795677	C11101	--
mws0425	130.027	C5H6O4	[M-H]-	Citraconic acid	Organic acids	Organic acids	498-23-7	A	778070	4.41283e+06	1.83247e+06	1.68437e+06	1.79925e+06	8.54683e+06	3.83523e+06	C02226	ko00290,ko00660,ko01100,ko01210
ML10181668	129.079	C6H11NO2	[M+H]+	Cycloleucine*	Amino acids and derivatives	Amino acids and derivatives	52-52-8	A	770617	1.42783e+06	3.31787e+06	817823	2.11643e+06	414777	551723	C03969	--
mws0232	376.138	C17H20N4O6	[M+H]+	Riboflavin (Vitamin B2)	Others	Vitamin	83-88-5	B	763583	1.26097e+06	188553	1281900	1062140	1047020	637737	C00255	ko00740,ko01100,ko01110,ko02010
Lmhp008801	475.27	C23H42NO7P	[M+H]+	LysoPE 18:3	Lipids	LPE	-	A	751377	424287	1.2905e+06	571063	411060	444103	587797	--	--
Cmhp005227	338.1	C16H18O8	[M+H]+	4,8-Dihydroxy Naphthol-1-O-glucoside	Quinones	Quinones	-	B	740493	826640	832190	777237	1.33437e+06	901620	495903	--	--
mws0059	610.153	C27H30O16	[M-H]-	Quercetin-3-O-rutinoside (Rutin)	Flavonoids	Flavonols	153-18-4	B	723527	5513800	385127	12403900	6.26423e+06	2.40147e+06	2158670	C05625	ko00944,ko01100,ko01110
mws1661	608.174	C28H32O15	[M+H]+	Diosmetin-7-O-rutinoside (Diosmin)*	Flavonoids	Flavonoid	520-27-4	B	721657	3469	599797	432163	534380	880783	9	C10039	--
mws0014	194.058	C10H10O4	[M-H]-	Ferulic acid*	Phenolic acids	Phenolic acids	537-98-4	A	712700	191160	1.40419e+06	853130	621247	90518	138317	C01494	ko00940,ko01100,ko01110
pmb0530	663.109	C21H27N7O14P2	[M+H]+	Nicotinic acid adenine dinucleotide	Nucleotides and derivatives	Nucleotides and derivatives	53-84-9	B	697653	334710	629527	383097	602530	216140	429817	C00003	ko00190,ko00730,ko00760,ko01100
mws0133	122.048	C6H6N2O	[M+H]+	Nicotinamide	Others	Vitamin	98-92-0	A	697170	808787	724243	773087	1.09021e+06	525863	645237	C00153	ko00760,ko01100
pmb0998	363.058	C10H14N5O8P	[M+H]+	Guanosine 5'-monophosphate	Nucleotides and derivatives	Nucleotides and derivatives	85-32-5	A	687873	480903	132090	242070	198074	329597	351600	C00144	ko00230,ko01100
mws0671	119.058	C4H9NO3	[M+H]+	L-Homoserine*	Organic acids	Organic acids	672-15-1	B	683417	727593	729673	548127	471920	584760	484160	C00263	ko00260,ko00270,ko00300,ko00920,ko01100,ko01110,ko01230
mws0567	145.085	C5H11N3O2	[M+H]+	4-Guanidinobutyric acid	Organic acids	Organic acids	463-00-3	B	681333	1472200	412573	790287	1.13243e+06	855497	542010	C01035	ko00330,ko01100
mws0889	136.037	C4H8O5	[M-H]-	D-Threonic Acid	Others	Saccharides and Alcohols	3909-12-4	B	679667	508000	982957	554207	1.07229e+06	655373	1221500	C21649	--
Lmbn000216	148.037	C5H8O5	[M-H]-	3-Methylmalic acid*	Organic acids	Organic acids	152204-30-3	A	664640	663273	847277	695207	753160	624770	621570	C06032	ko00290,ko00660,ko01100,ko01210,ko01230
mws0230	119.058	C4H9NO3	[M+H]+	L-Threonine*	Amino acids and derivatives	Amino acids and derivatives	72-19-5	A	651443	667060	723353	642193	495530	575250	475010	C00188	ko00260,ko00261,ko00290,ko00860,ko00970,ko01100,ko01110,ko01230,ko02010
Hmgn001653	138.032	C7H6O3	[M-H]-	Protocatechualdehyde*	Phenolic acids	Phenolic acids	139-85-5	A	650737	672077	907603	1396340	394513	399860	170577	C16700	ko00950
mws0383	268.24	C17H32O2	[M-H]-	10-Heptadecenoic Acid	Lipids	Free fatty acids	29743-97-3	A	638037	288953	1.0345e+06	427780	531533	306057	611237	--	--
mws0628	122.037	C7H6O2	[M-H]-	4-Hydroxybenzaldehyde	Phenolic acids	Phenolic acids	123-08-0	A	636960	540323	672327	637903	663413	495217	574287	C00633	ko01100
mws0629	280.106	C13H16N2O5	[M+H]+	L-Aspartyl-L-Phenylalanine	Amino acids and derivatives	Amino acids and derivatives	13433-09-5	A	629793	88493	686470	177906	235053	42817	161397	--	--
Zmjn000425	342.116	C12H22O11	[M-H]-	D-Lactulose	Others	Saccharides and Alcohols	4618-18-2	A	614513	830867	2392300	756437	938510	1369830	1464880	C07064	--
mws0491	121.089	C8H11N	[M+H]+	Phenethylamine	Alkaloids	Alkaloids	64-04-0	B	611757	4675100	1.04478e+06	1.25661e+06	1.29867e+07	1.66867e+07	8423700	C05332	ko00360,ko01100
Lmbn001981	138.032	C7H6O3	[M-H]-	2,5-Dihydroxybenzaldehyde*	Phenolic acids	Phenolic acids	1194-98-5	A	611663	748310	972007	1340470	333240	394320	194673	C05585	ko00350,ko01100
Lmhp010515	509.348	C25H52NO7P	[M+H]+	LysoPC 17:0(2n isomer)	Lipids	LPC	-	B	608503	286320	282527	572933	242310	639360	223047	--	--
mws1050	147.053	C5H9NO4	[M+H]+	O-Acetylserine	Amino acids and derivatives	Amino acids and derivatives	5147-00-2	A	608043	806320	328263	774037	554310	949447	1.07723e+06	C00979	ko00270,ko00908,ko00920,ko01100,ko01110,ko01200,ko01230,ko04122
Rfmb087	312.23	C18H32O4	[M-H]-	9-Hydroxy-13-oxo-10-octadecenoic Acid	Lipids	Free fatty acids	-	B	578660	200400	1.04723e+06	310310	339197	176683	208030	--	--
pme0534	196.058	C6H12O7	[M-H]-	Gluconic acid	Others	Saccharides and Alcohols	526-95-4	A	576253	578727	976517	901663	1.11454e+06	1117700	1.37607e+06	C00257	ko00030,ko01100,ko01110,ko01200
mws5040	364.078	C12H21O11Na	[M+H]+	Turanose	Others	Saccharides and Alcohols	547-25-1	B	572997	1.30934e+06	2.48583e+06	1141340	981427	1797500	949167	C19636	--
pmp000682	520.168	C26H32O11	[M+NH4]+	Matairesinol-4'-O-glucoside (Matairesinoside)	Lignans and Coumarins	Lignans	23202-85-9	A	572353	178220	1.19157e+06	188430	501790	393903	602163	--	--
pmb0801	345.106	C14H19NO9	[M+H]+	4-Pyridoxic acid-O-glucoside	Others	Vitamin	-	A	569837	1.06206e+06	1472300	1.23717e+06	937303	1131400	1275320	--	--
Hmln002355	550.204	C27H34O12	[M-H]-	5'-Methoxymatairesinoside	Lignans and Coumarins	Lignans	1691201-82-7	A	566690	309903	740200	402223	473840	578370	727823	--	--
pmb3107	360.106	C15H20O10	[M-H]-	Glucosyringic Acid	Phenolic acids	Phenolic acids	-	B	562687	776877	614650	974680	1101000	3.76297e+06	2108500	--	--
pme2380	146.022	C5H6O5	[M-H]-	α-Ketoglutaric acid	Organic acids	Organic acids	328-50-7	A	561397	302887	1.05933e+06	550893	477337	292997	422747	C00026	ko00020,ko00040,ko00053,ko00220,ko00250,ko00300,ko00310,ko00340,ko00430,ko00630,ko00650,ko00660,ko01100,ko01110,ko01200,ko01210,ko01230
Zmjp004852	508.122	C23H24O13	[M+H]+	5,6,3′,4′-Tetrahydroxy-3,7-dimethoxyflavone-6-O-glucoside	Flavonoids	Flavonoid	-	A	557557	8.75123e+06	574973	1330530	6.42153e+06	2.04967e+06	3.74787e+06	--	--
pmn001421	338.1	C16H18O8	[M-H]-	3-O-p-Coumaroylquinic acid*	Phenolic acids	Phenolic acids	87099-71-6	B	555000	1353200	209857	1786220	471463	1192930	213737	--	--
pmn001371	550.205	C27H34O12	[M-H]-	Eucommin A	Lignans and Coumarins	Lignans	99633-12-2	B	553297	293087	744727	396693	473430	506783	688623	C10560	--
mws0281	192.027	C6H8O7	[M-H]-	Citric Acid	Organic acids	Organic acids	77-92-9	A	545560	555690	506223	584267	600327	593280	626740	C00158	ko00020,ko00250,ko00630,ko01100,ko01110,ko01200,ko01210,ko01230
pme0033	136.039	C5H4N4O	[M+H]+	Hypoxanthine	Nucleotides and derivatives	Nucleotides and derivatives	68-94-0	A	532300	238560	435903	367320	459697	125767	164130	C00262	ko00230,ko01100
mws0017	145.158	C7H19N3	[M+H]+	Spermidine	Alkaloids	Phenolamine	124-20-9	A	532197	1.22357e+07	238413	1718100	3.70737e+06	1640500	2.55043e+06	C00315	ko00330,ko00410,ko00480,ko00940,ko01100,ko02010
pmc1990	300.1	C17H16O5	[M-H]-	4'-Hydroxy-5,7-dimethoxyflavanone	Flavonoids	Flavanols	-	B	531313	553570	571093	684223	634833	536923	552950	--	--
mws0473	132.042	C5H8O4	[M-H]-	2-Methylsuccinic acid*	Organic acids	Organic acids	498-21-5	B	525750	276497	518877	245427	536327	685840	726610	--	--
Hmyp007792	635.414	C32H62NO9P	[M+H]+	PE(oxo-11:0/16:0)	Lipids	Glycerol ester	-	A	522570	1390900	116795	1.27534e+06	1.19468e+06	2.65137e+06	2199100	--	--
Lmhp112042	354.277	C21H38O4	[M+H]+	1-Linoleoylglycerol	Lipids	Glycerol ester	2277-28-3	B	517143	44161.7	806583	173133	191787	36856.3	149643	--	--
mws1499	150.053	C5H10O5	[M-H]-	D-Arabinose	Others	Saccharides and Alcohols	10323-20-3	A	507733	530467	886307	485893	835487	577733	653347	C00216	--
pme3154	148.074	C6H12O4	[M-H]-	Mevalonic acid	Organic acids	Organic acids	150-97-0	A	495027	9	156567	509420	286706	9	181630	C00418	ko00900,ko01100,ko01110
Zmgn001448	176.068	C7H12O5	[M-H]-	2-Propylmalic Acid*	Organic acids	Organic acids	-	A	473120	378127	339933	121171	182873	444663	87159	C05994	ko00620
Lmbn001754	176.068	C7H12O5	[M-H]-	3-Isopropylmalic Acid*	Organic acids	Organic acids	921-28-8	A	467570	381040	315407	123399	177543	443447	81691	C04411	ko00290,ko01100,ko01110,ko01210,ko01230
Lmqp006559	329.327	C20H43NO2	[M+H]+	2-Amino-1,3-eicosanediol	Others	Saccharides and Alcohols	-	B	463220	627303	424453	554997	539507	564960	518930	--	--
pme2735	398.137	C15H22N6O5S	[M+H]+	S-Adenosyl-L-methionine	Amino acids and derivatives	Amino acids and derivatives	29908-03-0	A	460063	491063	360833	482553	452487	518013	429947	C00019	ko00261,ko00270,ko00330,ko00908,ko01100,ko01110,ko01230,ko04122
Lmzp004885	330.074	C17H14O7	[M+H]+	Tricin (5,7,4'-Trihydroxy-3',5'-dimethoxyflavone)	Flavonoids	Flavonoid	520-32-1	A	458227	671877	466717	99067	153329	160213	54881	C10193	--
HJAP120	624.168	C28H32O16	[M+H]+	Rhamnetin-3-O-Rutinoside	Flavonoids	Flavonoid	-	B	456060	2.25297e+06	278203	7.13547e+06	1978400	4.19557e+06	928117	--	--
pme0422	194.058	C10H10O4	[M-H]-	Isoferulic Acid*	Phenolic acids	Phenolic acids	537-73-5	B	448120	66902	530410	318477	219024	33803.3	44083.7	C10470	--
pmp001285	148.016	C8H4O3	[M+H]+	Phthalic anhydride	Phenolic acids	Phenolic acids	85-44-9	A	447260	387753	395917	391470	411757	393977	460740	--	--
pme0010	105.043	C3H7NO3	[M+H]+	L-Serine	Amino acids and derivatives	Amino acids and derivatives	56-45-1	A	445200	512000	587383	412940	430457	378993	363030	C00065	ko00260,ko00261,ko00270,ko00460,ko00600,ko00630,ko00920,ko00970,ko01100,ko01110,ko01200,ko01230,ko02010
pmb0818	205.074	C11H11NO3	[M+H]+	Methoxyindoleacetic acid	Alkaloids	Plumerane	3471-31-6	B	444347	323443	641170	330970	220133	215683	128110	C05660	ko00380
Lmnp002616	654.18	C29H34O17	[M+H]+	Cirsiliol-8-C-(2''-glucosyl)glucoside	Flavonoids	Flavonoid carbonoside	-	B	444227	2.98957e+06	377650	295440	915850	1336400	1790200	--	--
Lmbp000728	120.058	C8H8O	[M+H]+	(S)-2-Phenyloxirane	Others	Others	20780-54-5	A	441617	803253	642440	101318	1.10874e+06	1.00074e+06	1.20673e+06	C20782	ko01100
pmn001370	682.247	C32H42O16	[M-H]-	Pinoresinol-4,4'-O-di-O-glucoside	Lignans and Coumarins	Lignans	63902-38-5	B	440683	40078	529620	73495.7	175137	126080	143737	--	--
Hmjp002999	624.162	C28H32O16	[M+H]+	Isorhamnetin-3-O-rutinoside (Narcissin)	Flavonoids	Flavonoid	604-80-8	B	440487	2.12633e+06	246773	6.96093e+06	2.15463e+06	4524300	1.10847e+06	--	--
pmb1912	473.166	C20H23N7O7	[M+H]+	10-Formyltetrahydrofuran	Alkaloids	Alkaloids	2800-34-2	B	433660	310523	410700	265383	306723	281920	464390	C00234	ko00670,ko00970,ko01100,ko01200
mws0001	132.054	C4H8N2O3	[M+H]+	L-Asparagine	Amino acids and derivatives	Amino acids and derivatives	70-47-3	A	432093	4515700	155700	500767	493687	252670	623150	C00152	ko00250,ko00460,ko00970,ko01100,ko01110,ko01230
Lmmp002463	624.169	C28H32O16	[M+H]+	Sexangularetin-3-O-glucoside-7-O-rhamnoside	Flavonoids	Flavonols	-	A	430490	2413600	296667	7335600	1.83533e+06	5.58363e+06	1292770	--	--
Zmhn002422	356.11	C16H20O9	[M-H]-	1-O-Feruloyl-D-Glucose	Phenolic acids	Phenolic acids	-	A	427840	859590	845387	1269100	1398700	2.27723e+06	878567	C17759	--
Lmhp009129	481.317	C23H48NO7P	[M+H]+	LysoPC 15:0(2n isomer)	Lipids	LPC	-	A	427597	100672	329443	86230.7	100231	61230	107573	--	--
Lmsp004721	624.169	C28H32O16	[M+H]+	Tamarixetin-3-O-glucoside-7-O-rhamnoside	Flavonoids	Flavonoid	-	A	420940	2.25087e+06	263993	7.30203e+06	2.41107e+06	5.10427e+06	1115740	--	--
Lmhp011549	549.379	C28H56NO7P	[M+H]+	LysoPC 20:1	Lipids	LPC	-	A	417850	31597.7	371237	46288	90761.7	51698.3	67081	--	--
HJAP006	508.122	C23H24O13	[M+H]+	Syringetin-7-O-glucoside	Flavonoids	Flavonoid	-	A	414233	2839900	507180	745500	2.28893e+06	559337	1.13852e+06	--	--
Rfmb320	143.095	C7H13NO2	[M+H]+	1-Methylpiperidine-2-carboxylic acid	Amino acids and derivatives	Amino acids and derivatives	7730-87-2	A	409530	294453	366613	295947	259830	328837	596817	--	--
mws1060	268.081	C10H12N4O5	[M-H]-	9-(Arabinosyl)hypoxanthine	Nucleotides and derivatives	Nucleotides and derivatives	7013-16-3	B	406423	1086620	730067	1.22371e+06	1.60003e+06	563443	172923	--	--
pme0281	166.027	C8H6O4	[M-H]-	Terephthalic acid	Phenolic acids	Phenolic acids	100-21-0	B	403460	424217	293050	357447	402747	370327	327173	C06337	ko01100
pmb2804	312.23	C18H32O4	[M-H]-	13S-Hydroperoxy-9Z,11E-octadecadienoic acid	Lipids	Free fatty acids	33964-75-9	B	401823	377507	469257	413667	380307	379050	381123	C04717	ko00591,ko01100
Lmmn001643	164.047	C9H8O3	[M-H]-	2-Hydroxycinnamic acid	Organic acids	Organic acids	583-17-5	A	401763	267143	401157	317540	247253	331250	424263	C01772	ko00360,ko00940,ko01100,ko01110
pmp001309	464.095	C21H20O12	[M+H]+	6-Hydroxykaempferol-7-O-glucoside	Flavonoids	Flavonols	-	A	397570	3119600	144187	7.81557e+06	3942600	1.13798e+06	1.51705e+06	--	--
Rfmb056	592.216	C29H36O13	[M-H]-	Medioresinol-4'-O-(6'''-acetyl)glucoside	Lignans and Coumarins	Lignans	-	B	394097	368100	439147	408667	442560	596283	776787	--	--
mws0749	138.032	C7H6O3	[M-H]-	4-Hydroxybenzoic acid	Phenolic acids	Phenolic acids	99-96-7	A	384907	464517	562800	956123	292083	262577	131630	C00156	ko00130,ko00790,ko01100,ko01110
pmb3101	176.068	C7H12O5	[M-H]-	2-Isopropylmalic Acid	Organic acids	Organic acids	49601-06-1	B	384147	358607	286897	100141	139627	383953	71803	C02504	ko00290,ko00620,ko01100,ko01110,ko01210,ko01230
Lmhp008718	505.317	C25H48NO7P	[M+H]+	LysoPC 17:2	Lipids	LPC	-	B	381203	145060	202777	105509	89734	55373	70881	--	--
Lmqn008288	300.267	C18H36O3	[M-H]-	3-Hydroxyoctadecanoic Acid	Lipids	Free fatty acids	45261-96-9	B	375737	509330	471470	417750	356677	471010	388773	--	--
Hmcp002187	508.121	C23H24O13	[M+H]+	Limocitrin-3-O-galactoside	Flavonoids	Flavonoid	-	A	374887	2951700	462350	741520	2.09833e+06	521067	1.13178e+06	--	--
pme3472	272.09	C12H16O7	[M-H]-	Arbutin	Phenolic acids	Phenolic acids	497-76-7	B	373550	474413	586350	390457	491680	488013	336587	C06186	ko00010
pmp001080	608.174	C28H32O15	[M+H]+	Diosmetin-7-O-Neohesperidoside (Neodiosmin)*	Flavonoids	Flavonoid	38665-01-9	B	370160	2406.5	324027	226200	290293	472810	5307.57	--	--
Zmsp001834	168.042	C8H8O4	[M+H]+	2,6-Dimethoxy-1,4-benzoquinone	Quinones	Quinones	530-55-2	A	362633	224650	415170	470640	716017	1495000	844237	C10331	--
pme2746	785.157	C27H33N9O15P2	[M-H]-	Riboflavin 5'-Adenosine Diphosphate	Nucleotides and derivatives	Nucleotides and derivatives	146-14-5	B	360817	356727	261057	394450	384060	306327	239633	C00016	ko00740,ko01100,ko01110
pmb0789	331.127	C14H21NO8	[M+H]+	Pyridoxine-5'-O-glucoside	Others	Vitamin	-	B	358263	688970	321710	576180	283923	941090	497660	C03996	--
mws0752	186.162	C11H22O2	[M-H]-	Undecylic Acid	Lipids	Free fatty acids	112-37-8	A	357520	299197	331810	304060	304050	255833	344407	C17715	--
Lmhp003217	624.169	C28H32O16	[M+H]+	2'-Hydoxy,5-methoxyGenistein-O-rhamnosyl-glucoside	Flavonoids	Isoflavones	-	A	354957	2.14607e+06	276270	7.31217e+06	2.16837e+06	5.01413e+06	1145230	--	--
Hmcn000192	210.073	C7H14O7	[M-H]-	Sedoheptulose	Others	Saccharides and Alcohols	3019-74-7	B	351760	551643	758467	493810	860543	733980	782183	C02076	ko00710,ko01100
Cmyp007180	180.115	C11H16O2	[M+H]+	Dihydroactinidiolide	Others	Others	17092-92-1	B	350293	437843	188790	436837	417453	389900	426393	--	--
Lmbn003970	330.241	C18H34O5	[M-H]-	9,12,13-TriHOME; 9(S),12(S),13(S)-Trihydroxy-10(E)-octadecenoic acid	Lipids	Free fatty acids	97134-11-7	B	345657	36468.3	792017	39064.7	39425.7	34052	34696	C14833	ko00591
pme0137	188.08	C7H12N2O4	[M-H]-	N-Acetyl-L-Glutamine	Amino acids and derivatives	Amino acids and derivatives	2490-97-3	A	344857	443600	649837	433173	556423	801900	892310	--	--
pma0948	137.084	C8H11NO	[M+H]+	Phenylethanolamine	Alkaloids	Alkaloids	7568-93-6	B	339960	282970	278790	156703	431687	300653	388730	C02735	--
Lmhp009590	507.332	C25H50NO7P	[M+H]+	LysoPC 17:1	Lipids	LPC	-	A	339123	346813	526300	270230	229950	237153	367717	--	--
Lmmn002260	552.221	C27H36O12	[M-H]-	5'-Methoxyisolariciresinol-9'-O-glucoside	Lignans and Coumarins	Lignans	-	B	336440	9	362907	45197	112520	75614.7	172313	--	--
mws0983	325.298	C20H39NO2	[M+H]+	N-Oleoylethanolamine	Alkaloids	Alkaloids	111-58-0	B	332667	151463	591280	138560	150670	90812.3	170300	C20792	--
pme0516	180.063	C6H12O6	[M-H]-	Inositol	Others	Saccharides and Alcohols	87-89-8	A	331857	231503	604847	249280	588557	355003	670880	C00137	ko00052,ko00053,ko00562,ko01100,ko01110,ko02010,ko04070
Lmhp009187	439.27	C20H42NO7P	[M+H]+	LysoPE 15:0	Lipids	LPE	-	A	330143	313587	186057	476367	274887	300367	347410	--	--
Zmyn000247	148.037	C5H8O5	[M-H]-	2-Hydroxyglutaric Acid*	Organic acids	Organic acids	13095-48-2	A	329360	338890	426430	410430	375790	341753	379933	C03196	ko00310,ko01100
pmb0475	670.174	C29H34O18	[M+H]+	Gallic acid-4-O-(6'''-feruloyl)sophoroside	Tannins	Tannin	-	B	327420	254993	300503	209540	188160	279720	352893	--	--
Zmpn003368	294.219	C18H30O3	[M-H]-	13S-Hydroxy-9Z,11E,15Z-octadecatrienoic acid	Lipids	Free fatty acids	87984-82-5	B	324003	33730.7	705917	70533.7	133988	27834.7	42589.3	C16316	ko00592
pmp000127	624.169	C28H32O16	[M+H]+	Chrysoeriol-6,8-di-C-glucoside	Flavonoids	Flavonoid carbonoside	-	B	323053	1.68917e+06	406810	1.84983e+06	954487	1.79417e+06	9	--	--
pme1002	137.084	C8H11NO	[M+H]+	L-Tyramine	Amino acids and derivatives	Amino acids and derivatives	51-67-2	A	319577	540587	415210	75072	779747	699963	861330	C00483	ko00350,ko00950,ko01100,ko01110
pmn001518	332.074	C13H16O10	[M-H]-	1-O-Galloyl-D-glucose	Tannins	Tannin	58511-73-2	A	319440	401650	441950	686200	482727	958370	434177	C01158	--
pmb2922	566.055	C15H24N2O17P2	[M-H]-	Uridine 5'-diphospho-D-glucose	Nucleotides and derivatives	Nucleotides and derivatives	133-89-1	A	316653	214077	38992	417737	331430	171210	256017	C00029	ko00040,ko00052,ko00053,ko00240,ko00500,ko00520,ko00561,ko00908,ko01100,ko01110
Zmzn000078	169.998	C3H7O6P	[M-H]-	Dihydroxyacetone phosphate	Others	Saccharides and Alcohols	57-04-5	A	309273	446217	164817	445267	459850	684803	587920	C00111	ko00010,ko00040,ko00051,ko00052,ko00561,ko00562,ko00564,ko00640,ko00710,ko00760,ko01100,ko01110,ko01200,ko01230
Zmgn000447	185.993	C3H7O7P	[M-H]-	3-Phospho-D-glyceric acid	Others	Saccharides and Alcohols	820-11-1	B	307660	165690	1135670	122970	300160	239287	179387	C00197	ko00010,ko00030,ko00260,ko00270,ko00561,ko00630,ko00710,ko01100,ko01110,ko01200,ko01230
Zmzn000113	147.053	C5H9NO4	[M-H]-	L-threo-3-Methylaspartate	Amino acids and derivatives	Amino acids and derivatives	6061-13-8	A	306187	379013	95479.7	477930	387877	302923	454700	C03618	ko00630,ko00660,ko01100,ko01200
mws0191	117.079	C5H11NO2	[M+H]+	Betaine	Alkaloids	Alkaloids	107-43-7	A	305740	400720	412947	348017	348527	363550	279490	C00719	ko00260,ko01100,ko02010
mws0258	131.095	C6H13NO2	[M+H]+	L-Isoleucine*	Amino acids and derivatives	Amino acids and derivatives	73-32-5	A	301907	252400	516907	161760	225863	162353	105650	C00407	ko00280,ko00290,ko00460,ko00960,ko00966,ko00970,ko01100,ko01110,ko01210,ko01230,ko02010
Lmbn013410	206.167	C14H22O	[M-H]-	2,4-Di-Tert-Butylphenol	Phenolic acids	Phenolic acids	96-76-4	A	300180	329673	277830	303973	326273	276137	343497	--	--
pma6640	478.111	C22H22O12	[M+H]+	3'-O-Methyltricetin-7-O-glucoside	Flavonoids	Flavonoid	-	B	299877	1604080	277757	796650	2.07947e+06	2.15317e+06	1.31638e+06	--	--
pmb2319	481.317	C23H48NO7P	[M+H]+	LysoPC 15:0	Lipids	LPC	108273-89-8	A	298870	69693	236123	59008	68635	48740.7	83781	--	--
ML10172161	104.011	C3H4O4	[M-H]-	Hydroxypyruvic acid*	Organic acids	Organic acids	1113-60-6	B	298300	147107	586660	157540	235970	29778.7	116084	C00168	ko00260,ko00630,ko01100,ko01110,ko01200
pmb3042	492.127	C23H24O12	[M-H]-	Tricin-5-O-Glucoside	Flavonoids	Flavonoid	32769-00-9	B	296273	276210	658103	226057	374067	258873	447180	--	--
Hmjp002337	192.033	C10H8O4	[M+H]+	Isoscopoletin (6-Hydroxy-7-Methoxycoumarin)	Lignans and Coumarins	Coumarins	776-86-3	B	296100	279010	435653	725670	372770	253950	412707	C18079	--
pmd0136	523.364	C26H54NO7P	[M+H]+	LysoPC 18:0(2n isomer)	Lipids	LPC	-	B	294747	65216	334330	70097.3	72480.3	40991.7	66464.3	--	--
pme3207	142.027	C6H6O4	[M-H]-	Muconic acid	Organic acids	Organic acids	1119-72-8	B	288690	193643	334257	360617	430320	309920	86320.7	C02480	ko01100
pmp001270	493.317	C24H48NO7P	[M+H]+	LysoPC 16:1	Lipids	LPC	76790-27-7	A	277670	178680	158410	210797	176627	196287	362963	--	--
pmn001707	486.335	C30H46O5	[M-H]-	Quillaic acid	Phenolic acids	Phenolic acids	631-01-6	B	264890	9	250097	9	30050	9	8797.67	C08972	--
mws2608	221.09	C8H15NO6	[M+H]+	N-Acetyl-D-galactosamine	Others	Saccharides and Alcohols	1811-31-0	B	263173	157057	203783	245853	333577	203520	368873	C01132	ko00052,ko01100
Hmhp001812	281.112	C11H15N5O4	[M+H]+	2'-O-Methyladenosine	Nucleotides and derivatives	Nucleotides and derivatives	2140-79-6	B	261727	99362	158410	106828	117150	50204.7	142317	--	--
pme1383	169.074	C8H11NO3	[M+H]+	Pyridoxine	Others	Vitamin	65-23-6	B	257537	213983	55828	240537	62415.3	881877	211180	C00314	ko00750,ko01100
Zmgn000217	130.027	C5H6O4	[M-H]-	Methylenesuccinic acid	Organic acids	Organic acids	97-65-4	A	246347	162353	466077	186660	209963	168260	198353	C00490	ko00660,ko01100
pme2914	162.053	C6H10O5	[M-H]-	3-Hydroxy-3-methylpentane-1,5-dioic acid	Amino acids and derivatives	Amino acids and derivatives	503-49-1	A	245143	135330	208343	204950	155760	120283	110490	C03761	--
pmb2871	316.079	C13H16O9	[M-H]-	1-O-Gentisoyl-D-glucoside*	Phenolic acids	Phenolic acids	23445-11-6	A	244880	1.13303e+06	354483	642757	1.06809e+06	975277	684110	--	--
mws4052	101.048	C4H7NO2	[M+H]+	1-Aminocyclopropane-1-carboxylic acid	Organic acids	Organic acids	22059-21-8	B	244243	206053	110047	208147	180133	211577	245200	C01234	ko00270,ko01100,ko01110
Lmbn002862	138.032	C7H6O3	[M-H]-	3-Hydroxybenzoic Acid	Organic acids	Organic acids	99-06-9	B	244180	196120	342533	151950	225868	132377	130900	C00587	ko00400
mws0458	152.047	C8H8O3	[M-H]-	Vanillin	Phenolic acids	Phenolic acids	121-33-5	B	242713	207570	185090	371167	312350	204113	163083	C00755	ko00998,ko01100,ko01110
NK10253223	167.058	C8H9NO3	[M+H]+	2-Amino-3-methoxybenzoic acid	Phenolic acids	Phenolic acids	3177-80-8	B	240730	119077	104660	329833	233177	91534	101070	C05831	ko00380
pme2755	221.09	C8H15NO6	[M+H]+	N-Acetyl-D-glucosamine	Others	Saccharides and Alcohols	7512-17-6	B	238937	160980	270913	274023	234917	216037	282253	C00140	ko00520,ko01100,ko02010
Zmjp000624	167.058	C8H9NO3	[M+H]+	Pyridoxal	Others	Vitamin	66-72-8	B	235900	112117	97434.3	324717	228737	100292	100828	C00250	ko00750,ko01100
pme3337	383.108	C14H17N5O8	[M+H]+	Succinyladenosine	Nucleotides and derivatives	Nucleotides and derivatives	4542-23-8	A	234683	278887	161103	280987	296843	156467	147517	--	--
pma0134	120.042	C4H8O4	[M+H]+	D-(-)-Threose	Others	Saccharides and Alcohols	95-43-2	B	230213	221310	517230	145010	230700	242197	145563	C06463	--
pmn001423	386.194	C19H30O8	[M-H]-	Roseoside	Others	Others	54835-70-0	B	227310	1059290	572323	982337	928137	1166730	338740	--	--
pme3967	311.123	C12H17N5O5	[M+H]+	2-(Dimethylamino)guanosine	Nucleotides and derivatives	Nucleotides and derivatives	2140-67-2	B	226093	215643	259973	245133	187763	127277	91404	--	--
Hmjn003948	488.35	C30H48O5	[M-H]-	Madasiatic acid	Terpenoids	Triterpene	26532-66-1	B	225990	9481.43	69529	2163.4	17981.3	3769.3	11482.9	--	--
pmb3074	338.1	C16H18O8	[M-H]-	5-O-p-Coumaroylquinic acid*	Phenolic acids	Phenolic acids	1899-30-5	B	221650	509070	65988	1.17951e+06	215337	463217	80294	C12208	ko00940,ko00941,ko00945,ko01110
pme3184	331.068	C10H14N5O6P	[M+H]+	2'-Deoxyadenosine-5'-monophosphate	Nucleotides and derivatives	Nucleotides and derivatives	653-63-4	A	215760	386123	299573	372847	281707	485470	285420	C00360	ko00230,ko01100
mws1078	137.048	C7H7NO2	[M+H]+	Anthranilic Acid	Phenolic acids	Phenolic acids	118-92-3	B	214230	56890.3	63360	102902	39009.3	78016.7	103181	C00108	ko00380,ko00400,ko00998,ko01058,ko01100,ko01110,ko01230
pmb2654	461.153	C19H27NO12	[M-H]-	Anthranilate-1-O-Sophoroside	Phenolic acids	Phenolic acids	-	A	214193	182963	1.60223e+06	278083	124584	129243	115303	--	--
Cmjn004337	402.153	C18H26O10	[M-H]-	Benzyl-(2''-O-xylosyl)glucoside	Phenolic acids	Phenolic acids	-	B	213217	664423	453907	705570	279873	370177	138780	--	--
pmf0348	188.141	C10H20O3	[M-H]-	2,6-Dimethyl-7-octene-2,3,6-triol	Others	Saccharides and Alcohols	73815-21-1	B	210927	144797	296940	145410	148023	174750	129030	--	--
pme1021	178.048	C6H10O6	[M-H]-	D-Glucono-1,5-lactone	Others	Saccharides and Alcohols	90-80-2	B	207927	156283	359833	160200	212243	203480	245447	C00198	ko00030,ko01100,ko01110,ko01200
pme3005	73.053	C3H7NO	[M+H]+	N,N-Dimethylformamide	Alkaloids	Alkaloids	68-12-2	B	205497	143597	188603	214613	201657	159650	223177	C03134	--
pma0170	497.253	C27H35N3O6	[M+H]+	N',N''-Diferuloylspermidine	Alkaloids	Phenolamine	-	B	204220	2.06877e+07	140250	1.41287e+06	638077	755713	160570	--	--
pmp000091	444.142	C23H24O9	[M+H]+	1,3-O-Diferuloylglycerol*	Phenolic acids	Phenolic acids	83008-46-2	A	203137	2.45517e+06	69331	3231200	1367290	370457	270205	--	--
Rfmb25702	562.205	C28H34O12	[M-H]-	Pinoresinol-4-O-(6''-acetyl)glucoside	Lignans and Coumarins	Lignans	-	B	202980	88167.7	254457	125829	136363	177923	233997	--	--
Lmmn003323	272.235	C16H32O3	[M-H]-	2-Hydroxyhexadecanoic acid	Organic acids	Organic acids	764-67-0	B	201760	165440	244360	147310	184800	175510	189170	--	--
HJN083	522.211	C26H34O11	[M-H]-	Lariciresinol-4'-O-glucoside	Lignans and Coumarins	Lignans	143663-00-7	B	201650	128687	255850	177670	167347	123573	153303	--	--
pme0253	173.105	C8H15NO3	[M+H]+	N-Acetyl-L-leucine	Amino acids and derivatives	Amino acids and derivatives	1188-21-2	B	201153	21750.7	275837	43306.7	63909	22022.3	38422.3	C02710	--
Hmbn002692	518.164	C22H30O14	[M-H]-	6'-O-Feruloyl-D-sucrose	Phenolic acids	Phenolic acids	118230-77-6	A	201143	956757	373647	1216000	1.54883e+06	603397	463070	--	--
pmp000579	462.116	C22H22O11	[M+H]+	Diosmetin-7-O-galactoside*	Flavonoids	Flavonoid	-	B	200137	945370	200400	150880	272993	466367	2.91947e+06	--	--
Zmtn001661	316.116	C14H20O8	[M-H]-	Vanilloloside	Others	Others	74950-96-2	B	198170	837983	298227	514223	760170	785103	499083	--	--
pmb3002	608.174	C28H32O15	[M-H]-	Chrysoeriol-7-O-rutinoside	Flavonoids	Flavonoid	-	B	195570	9	197673	118620	170883	256427	9	--	--
pmb0197	297.107	C11H15N5O5	[M+H]+	N7-Methylguanosine	Nucleotides and derivatives	Nucleotides and derivatives	20244-86-4	B	193053	148390	79255	115360	123603	92892	283400	C20674	--
Lmqp000873	100.018	C4H4O3	[M+H]+	Succinic anhydride	Organic acids	Organic acids	108-30-5	B	192857	355570	312747	348940	302407	291357	125597	C19524	--
Hmcp002399	508.121	C23H24O13	[M+H]+	Limocitrin-3-O-glucoside	Flavonoids	Flavonoid	-	A	191857	204767	222780	395173	138723	307320	98266.3	--	--
pmb0464	457.143	C16H27NO14	[M+H]+	L-Aspartic acid-O-diglucoside	Amino acids and derivatives	Amino acids and derivatives	-	B	188457	410430	912877	146149	297404	399327	339953	--	--
pmn001367	316.079	C13H16O9	[M-H]-	Protocatechuic acid-4-O-glucoside*	Phenolic acids	Phenolic acids	-	A	186883	826023	269433	517540	672747	748227	473480	--	--
Lmbn005923	278.225	C18H30O2	[M-H]-	Crepenynic acid	Lipids	Free fatty acids	2277-31-8	A	186570	116027	289010	138593	139333	97647	165280	C07289	ko00591
pmb0881	477.286	C23H44NO7P	[M+H]+	LysoPE 18:2	Lipids	LPE	-	B	180907	107050	318403	115890	89452	104128	106408	--	--
pme0008	175.096	C6H13N3O3	[M+H]+	L-Citrulline	Amino acids and derivatives	Amino acids and derivatives	372-75-8	A	180780	1.07955e+06	72007.7	346587	354117	288023	160743	C00327	ko00220,ko01100,ko01110,ko01230
pmn001610	308.272	C20H36O2	[M-H]-	Eicosadienoic acid	Lipids	Free fatty acids	5598-38-9	A	178800	18108.3	777650	32120.3	31623	21250.3	56584.7	C16525	ko01040
mws0254	155.069	C6H9N3O2	[M+H]+	L-Histidine	Amino acids and derivatives	Amino acids and derivatives	71-00-1	A	176173	57020.3	221547	66755.7	116905	47265.3	49076.3	C00135	ko00340,ko00410,ko00970,ko01100,ko01110,ko01230,ko02010
pme2596	183.053	C8H9NO4	[M+H]+	4-Pyridoxic acid	Others	Vitamin	82-82-6	A	172273	60530	409750	155167	213267	137633	148150	C00847	ko00750,ko01100
pmb3031	404.111	C20H20O9	[M-H]-	Tricin-4'-O-glycerol	Flavonoids	Flavonoid	-	B	170897	89241.3	158533	20019.7	84141.7	76220.7	103885	--	--
pmb0490	234.137	C13H18N2O2	[M+H]+	p-Coumaroylputrescine	Alkaloids	Phenolamine	34136-53-3	B	170520	155060	90757.3	98315.7	116173	116920	282493	C18326	ko00330,ko01100
mws1038	278.13	C11H22N2O4S	[M-H]-	Pantetheine	Others	Others	496-65-1	B	168143	132777	148430	220067	166505	94267.3	84294.3	C00831	ko00332,ko00770,ko01110
pme0368	578.164	C27H30O14	[M+H]+	Apigenin-7-O-rutinoside (Isorhoifolin)	Flavonoids	Flavonoid	552-57-8	B	167463	9	126317	64404.7	94771.7	77366	4242.33	--	--
pmb2936	592.179	C28H32O14	[M-H]-	Disinapoyl glucoside	Phenolic acids	Phenolic acids	-	A	166730	610473	142483	791983	420627	172967	71796	--	--
Lmsp004749	654.18	C29H34O17	[M+H]+	Syringetin-3-O-rutinoside	Flavonoids	Flavonoid	-	A	165650	177407	103170	1.92693e+06	957417	2045700	55427.7	--	--
Lmgp004539	654.18	C29H34O17	[M+H]+	5,7,4'-Trihydroxy-6,8-dimethoxyisoflavone-7-O-galactoside-glucoside	Flavonoids	Isoflavones	-	B	164610	371573	178275	38297.7	229017	355107	82888.3	--	--
Lmpp003930	578.142	C30H26O12	[M+H]+	Apigenin-7-O-(6''-p-Coumaryl)glucoside	Flavonoids	Flavonoid	-	B	163887	9	113840	64466	100941	78190	5804.33	--	--
pmb0069	121.053	C7H7NO	[M+H]+	Benzamide	Phenolic acids	Phenolic acids	55-21-0	B	162313	1.1284e+06	241893	304567	3109100	4.04277e+06	2.13137e+06	C09815	--
pmp001273	519.332	C26H50NO7P	[M+H]+	LysoPC 18:2	Lipids	LPC	-	A	162237	101845	138203	85462.7	66130	59287.7	82017	--	--
Lmjp002906	478.111	C22H22O12	[M+H]+	Rhamnetin-3-O-Glucoside	Flavonoids	Flavonols	27875-34-9	A	161261	865000	176348	2102890	1070280	3152600	544343	--	--
mws0847	149.07	C6H7N5	[M+H]+	1-Methyladenine	Nucleotides and derivatives	Nucleotides and derivatives	5142-22-3	B	158610	68675.3	99710.7	58535.3	75627.3	55012	160433	C02216	--
Zmgn000173	150.053	C5H10O5	[M-H]-	D-Ribose	Others	Saccharides and Alcohols	50-69-1	B	158483	58457	490220	114272	125000	41846.3	142433	C00121	ko00030,ko01100,ko02010
mws0359	242.225	C15H30O2	[M-H]-	Pentadecanoic Acid	Lipids	Free fatty acids	1002-84-2	A	157993	95151.3	254767	126743	137257	125180	131283	C16537	--
pmb0142	164.047	C9H8O3	[M+H]+	Caffeic aldehyde	Phenolic acids	Phenolic acids	141632-15-7	B	156107	330363	63770.7	268530	244823	325537	249260	C10945	ko00940,ko01110
mws1346	161.069	C6H11NO4	[M+H]+	DL-2-Aminoadipic acid	Alkaloids	Alkaloids	542-32-5	B	154653	138300	190717	153273	172857	134523	220843	C00956	ko00300,ko00310,ko00311,ko01100,ko01110,ko01210,ko01230
pmn001378	520.194	C26H32O11	[M-H]-	Pinoresinol-4-O-glucoside	Lignans and Coumarins	Lignans	41607-20-9	A	154173	23007	211490	87118.7	303083	49642	48415	C17529	--
pme0122	188.116	C8H16N2O3	[M+H]+	N6-Acetyl-L-lysine	Amino acids and derivatives	Amino acids and derivatives	692-04-6	A	154077	562720	177633	175280	263327	95952.3	121430	C02727	ko00310,ko01100
mws0712	131.058	C5H9NO3	[M-H]-	N-Propionylglycine	Amino acids and derivatives	Amino acids and derivatives	21709-90-0	B	153587	44614.3	522723	80364	86026.7	9	48432.7	--	--
Zmhn001926	300.084	C13H16O8	[M-H]-	1-O-Salicyl-D-glucose	Phenolic acids	Phenolic acids	60517-74-0	A	153160	480443	351830	557823	209953	155980	106126	--	--
mad1424	426.043	C17H14O13	[M+H]+	Ditartaroyl-hydroxycoumarin	Lignans and Coumarins	Coumarins	-	B	151260	247310	189853	223063	198170	188377	135020	--	--
Rfmb318	144.092	C7H14NO2+	[M]+	D-Proline betaine	Amino acids and derivatives	Amino acids and derivatives	1195-94-4	A	151203	117773	136907	118451	96863.3	124517	236727	C21514	--
pmb0716	654.18	C29H34O17	[M+H]+	Tricin-4'-O-glucoside-7-O-glucoside	Flavonoids	Flavonoid	-	B	150713	273917	183217	37817.7	223363	269580	64333	--	--
Lmhp008513	676.367	C33H56O14	[M+H]+	2-α-Linolenoyl-glycerol-1,3-di-O-glucoside	Lipids	Glycerol ester	-	A	150513	55689.7	221710	57228.7	98626	27532.7	77538.7	--	--
Lmbn000193	104.011	C3H4O4	[M-H]-	Tartronate semialdehyde*	Organic acids	Organic acids	2480-77-5	B	150077	94754.3	329680	112450	132547	51841.3	93732	C01146	ko00053,ko00630,ko01100
pmb2640	200.178	C12H24O2	[M-H]-	Dodecanoic acid (Lauric acid)	Lipids	Free fatty acids	143-07-7	A	149347	105191	111811	97436	138189	127400	106723	C02679	ko00061,ko01100,ko01110
pme0295	145.074	C6H11NO3	[M+H]+	4-Acetamidobutyric acid	Organic acids	Organic acids	3025-96-5	B	146873	158713	173240	316443	196873	181143	77747.3	C02946	ko00330,ko01100
pme0243	132.042	C5H8O4	[M-H]-	Glutaric acid	Organic acids	Organic acids	110-94-1	B	146623	136587	127277	162220	124380	107483	71191	C00489	ko00071,ko00310,ko01100
Hmbp006861	444.142	C23H24O9	[M+H]+	1,2-O-Diferuloylglycerol*	Phenolic acids	Phenolic acids	-	A	146072	2165100	62472.7	2874600	1213670	314183	188707	--	--
mws0853	210.089	C11H14O4	[M-H]-	Sinapyl alcohol	Phenolic acids	Phenolic acids	537-33-7	A	144683	124647	282450	158990	170123	787657	116857	C02325	ko00940,ko01100,ko01110
mws1350	182.058	C9H10O4	[M-H]-	Syringaldehyde; 4-Hydroxy-3,5-Dimethoxybenzaldehyde	Phenolic acids	Phenolic acids	134-96-3	A	144347	197417	80815	313393	188350	123880	108160	--	--
Hmgp002036	478.112	C22H22O12	[M+H]+	Nepetin-7-O-glucoside	Flavonoids	Flavonoid	569-90-4	A	143440	2.26217e+06	201665	1738900	1.69267e+06	3.06257e+06	1453660	--	--
pmb3041	522.101	C23H22O14	[M-H]-	Tricin-7-O-saccharic acid	Flavonoids	Flavonoid	-	B	142577	19059.3	182850	25237.7	202523	81423.3	65941.3	--	--
pmb0981	347.063	C10H14N5O7P	[M+H]+	Adenosine 5'-monophosphate	Nucleotides and derivatives	Nucleotides and derivatives	61-19-8	A	142433	341927	364063	234787	229575	198607	149757	C00020	ko00230,ko00908,ko01100,ko01110
pmc0281	399.139	C15H21N5O8	[M+H]+	Ribosyladenosine	Nucleotides and derivatives	Nucleotides and derivatives	-	B	140907	246143	115263	232567	240100	178200	168543	--	--
pmp001161	388.116	C20H20O8	[M+H]+	5-Hydroxyauranetin	Flavonoids	Flavonols	50439-46-8	B	140440	53448	263840	83563.3	36040	84436.7	76240.3	--	--
mws4174	221.09	C8H15NO6	[M+H]+	N-Acetyl-D-mannosamine	Others	Saccharides and Alcohols	7772-94-3	B	140373	129217	163667	293517	363903	172117	239950	C00645	ko00520,ko01100
Lmqn000432	334.067	C9H19O11P	[M-H]-	1-(sn-Glycero-3-phospho)-1D-myo-inositol	Others	Saccharides and Alcohols	-	B	139117	241957	9	264127	225117	381187	277410	--	--
mws0214	182.079	C6H14O6	[M-H]-	D-Sorbitol	Others	Saccharides and Alcohols	50-70-4	A	138630	139177	283413	176067	224347	171257	206660	C00794	ko00051,ko00052,ko01100,ko02010
pme1119	268.081	C10H12N4O5	[M+H]+	Inosine	Nucleotides and derivatives	Nucleotides and derivatives	58-63-9	B	136997	388820	204667	375370	544987	258127	59736.3	C00294	ko00230,ko01100,ko02010
pmp001281	521.348	C26H52NO7P	[M+H]+	LysoPC 18:1	Lipids	LPC	-	B	136667	55801.3	215357	67475.7	74259.3	61998	123147	--	--
mws1401	174.1	C7H14N2O3	[M+H]+	L-Theanine	Amino acids and derivatives	Amino acids and derivatives	3081-61-6	B	136663	48997.3	46078	40470	80775	66806.3	133353	C01047	--
pmp001066	594.195	C28H34O14	[M+H]+	6'-O-Sinapoylgeniposide	Terpenoids	Monoterpenoids	1012306-66-9	B	135817	825840	137427	1.16394e+06	300570	406567	249077	--	--
Lmmp002080	192.126	C11H16N2O	[M+H]+	N-(4-Aminobutyl)benzamide	Alkaloids	Phenolamine	5692-23-9	B	135473	513187	252610	540697	312040	411293	659693	--	--
Hmtn001302	300.085	C13H16O8	[M-H]-	Glucosyloxybenzoic acid	Phenolic acids	Phenolic acids	-	B	132718	2.90243e+06	582580	1949900	304223	1.65913e+06	132568	--	--
Zmtn001464	205.038	C10H7NO4	[M-H]-	4,8-Dihydroxyquinoline-2-carboxylic acid	Organic acids	Organic acids	59-00-7	B	131801	45426.7	42465.3	69987.7	31845	71158.3	47270.7	C02470	ko00380
ML10179289	122.073	C8H10O	[M+H-H2O]+	2-Phenylethanol	Phenolic acids	Phenolic acids	60-12-8	A	129735	875920	220690	228783	2328000	3.15633e+06	1.58297e+06	C05853	ko00360
pme1184	267.097	C10H13N5O4	[M+H]+	2'-Deoxyguanosine	Nucleotides and derivatives	Nucleotides and derivatives	961-07-9	B	129533	69060.3	66318.7	74243.7	115658	32205.3	45766.7	C00330	ko00230,ko01100,ko02010
pmn001691	328.225	C18H32O5	[M-H]-	9,12,13-Trihydroxy-10,15-octadecadienoic acid	Lipids	Free fatty acids	-	B	129370	10401.5	235810	19272.3	16902.7	9099.67	16044.7	--	--
Lmfn000604	332.074	C13H16O10	[M-H]-	6-O-Galloyl-D-glucose	Tannins	Tannin	13186-19-1	B	127813	141317	156763	94075	210313	122310	89681.3	--	--
Zmzn000079	200.009	C4H9O7P	[M-H]-	D-Erythrose-4-phosphate	Others	Saccharides and Alcohols	585-18-2	B	127277	121917	112513	133050	116237	174783	203933	C00279	ko00030,ko00400,ko00710,ko00750,ko00998,ko01100,ko01110,ko01200,ko01230
Hmln000659	332.075	C13H16O10	[M-H]-	3-O-Galloyl-D-glucose	Tannins	Tannin	-	A	126463	165303	169233	85011.3	200067	139370	96871.3	--	--
pmb0608	548.117	C25H24O14	[M+H]+	Chrysoeriol-7-O-(6''-malonyl)glucoside*	Flavonoids	Flavonoid	-	B	124790	132167	119530	101501	62056.3	77960.3	490620	--	--
mws4175	176.032	C6H8O6	[M-H]-	D-Glucurono-6,3-lactone	Others	Saccharides and Alcohols	32449-92-6	A	124547	244567	676297	160057	249797	362760	225320	C02670	ko00053,ko01100
mws1035	740.216	C33H40O19	[M+H]+	Kaempferol-3-O-robinoside-7-O-rhamnoside (Robinin)	Flavonoids	Flavonols	301-19-9	B	124123	9	87621.7	39542.3	274980	295557	9	C10178	--
pme0490	123.032	C6H5NO2	[M+H]+	Nicotinic acid (Vitamin B3)	Others	Vitamin	59-67-6	B	123283	21237.3	150430	60017	194497	9	28551.3	C00253	ko00760,ko00960,ko01100,ko01110
mws0976	244.07	C9H12N2O6	[M-H]-	β-Pseudouridine	Nucleotides and derivatives	Nucleotides and derivatives	1445-07-4	B	122253	30290	94108.7	41138.7	50721	13071	23356.3	C02067	ko00240,ko01100
Hmln000873	332.075	C13H16O10	[M-H]-	2-O-Galloyl-D-glucose	Tannins	Tannin	-	B	121977	154420	166607	93227	200730	126897	98621.7	--	--
mws0668	284.076	C10H12N4O6	[M-H]-	Xanthosine	Nucleotides and derivatives	Nucleotides and derivatives	146-80-5	B	121290	101921	165217	146450	133524	52563.7	26389	C01762	ko00230,ko00232,ko01100,ko01110,ko02010
pmb2826	148.037	C5H8O5	[M-H]-	L-Citramalic acid	Organic acids	Organic acids	6236-09-5	A	120307	118190	188730	143900	136647	122433	168717	C02614	ko00660,ko01100
YC512118	281.272	C18H35NO	[M+H]+	Oleamide (9-Octadecenamide)	Lipids	Free fatty acids	301-02-0	A	119156	125937	138400	97544	96191.3	108718	91526	C19670	--
Lmhp009190	678.383	C33H58O14	[M+H]+	2-Linoleoylglycerol-1,3-di-O-glucoside	Lipids	Glycerol ester	-	A	118367	33937.3	161613	32931	84306.3	15748.6	53321.3	--	--
mws2523	422.083	C12H23O14P	[M-H]-	Trehalose 6-phosphate	Others	Saccharides and Alcohols	4484-88-2	A	118020	153613	163607	136420	121604	175700	153360	C00689	ko00500,ko01100,ko01110
pme3186	169.998	C3H7O6P	[M-H]-	DL-Glyceraldehyde-3-phosphate	Organic acids	Organic acids	591-59-3	B	117657	103981	43882.3	65284	125823	87589	74367	C00661	--
mws0208	146.058	C6H10O4	[M-H]-	Adipic Acid*	Organic acids	Organic acids	124-04-9	B	117514	96452.3	218597	102439	120429	158480	49955.7	C06104	ko01100
pmc0682	132.069	C8H8N2	[M+H]+	4-Aminoindole	Alkaloids	Plumerane	5192-23-4	B	117513	165627	151717	85491.7	51464.7	31424	58537.7	--	--
Lmbn014696	302.225	C20H30O2	[M-H]-	Pimaric acid	Terpenoids	Ditepenoids	127-27-5	B	117490	157877	305470	103478	96286.3	172793	98305	C09159	--
Lmzp002365	464.131	C22H24O11	[M+H]+	Hesperetin-7-O-glucoside	Flavonoids	Flavonoid	31712-49-9	B	116723	193433	167433	121950	145953	152373	268660	C16422	ko00941
Lmbp000668	123.032	C6H5NO2	[M+H]+	Isonicotinic acid	Organic acids	Organic acids	55-22-1	B	114290	14120	152813	50250.3	208439	27326.9	15433.3	C07446	--
mws0216	131.058	C5H9NO3	[M+H]+	Trans-4-Hydroxy-L-proline	Amino acids and derivatives	Amino acids and derivatives	51-35-4	A	113883	258237	350350	275247	307853	133577	146033	C01157	ko00330,ko01100,ko02010
pme3083	165.043	C8H7NO3	[M-H]-	2-(Formylamino)benzoic acid	Phenolic acids	Phenolic acids	3342-77-6	B	112931	86954	156743	102978	82016.3	49397	69073.3	C05653	ko00380,ko01100
pme1439	164.047	C9H8O3	[M+H]+	p-Coumaric acid	Phenolic acids	Phenolic acids	501-98-4	A	112698	100476	184910	122932	96493.7	63618	63236	C00811	ko00130,ko00350,ko00940,ko00950,ko00998,ko01100,ko01110
pmp000013	506.142	C24H26O12	[M+H]+	Eupatilin-7-O-glucoside	Flavonoids	Flavonoid	-	A	111694	356923	81368.3	105073	176867	1.68997e+06	256257	--	--
Lmbn002739	164.047	C9H8O3	[M-H]-	3-Hydroxycinnamic Acid	Phenolic acids	Phenolic acids	14755-02-3	B	111403	64060.7	77230.7	92914.7	63575.7	112170	110550	C12621	ko00360,ko01100
Lmtn003096	524.226	C26H36O11	[M-H]-	Secoisolariciresinol 4-O-glucoside	Lignans and Coumarins	Lignans	-	B	110643	80815.7	112771	28358.3	26769.7	71973.3	35955	--	--
pmb2260	479.301	C23H46NO7P	[M+H]+	LysoPC 15:1	Lipids	LPC	-	B	110027	84071.3	69756.3	130880	64090.3	67446.7	135520	--	--
mws0147	118.063	C5H10O3	[M-H]-	β-Hydroxyisovaleric acid	Organic acids	Organic acids	625-08-1	B	108366	58261.7	115300	89082.7	64062	62465.7	86540.3	C20827	ko00280,ko01100
pme0241	122.037	C7H6O2	[M+H]+	Benzoic acid	Phenolic acids	Phenolic acids	65-85-0	B	108187	99140	71442.7	121847	102341	80572	124228	C00180	ko00360,ko01100,ko01110
pmn001700	456.36	C30H48O3	[M-H]-	24,30-Dihydroxy-12(13)-enolupinol	Terpenoids	Triterpene	-	A	108120	9	461973	8445.1	24704.3	9	16233.7	--	--
mws0221	240.024	C6H12N2O4S2	[M+H]+	L-Cystine	Amino acids and derivatives	Amino acids and derivatives	56-89-3	B	107823	56178.3	185680	122313	102386	93661.3	139060	C00491	ko00270,ko01100,ko02010
mws0924	146.058	C6H10O4	[M-H]-	2-Methylglutaric acid*	Organic acids	Organic acids	617-62-9	B	106014	97485	189660	87655	91429.3	128580	57912.3	--	--
pmf0440	162.068	C10H10O2	[M+H]+	4-MethoxycinnaMaldehyde	Phenolic acids	Phenolic acids	1963-36-6	A	105797	131143	94966.3	118852	110784	101556	131157	C10475	--
pmb2657	290.123	C10H18N4O6	[M-H]-	Argininosuccinic acid	Organic acids	Organic acids	2387-71-5	B	105307	149737	690933	116267	102328	147690	127697	C03406	ko00220,ko00250,ko01100,ko01110,ko01230
pmb2591	246.1	C13H14N2O3	[M-H]-	N-Acetyl-L-Tryptophan	Amino acids and derivatives	Amino acids and derivatives	1218-34-4	A	103996	127250	45934.3	284033	61134.3	53795.3	12894	--	--
mws1519	596.174	C27H32O15	[M-H]-	Eriodictyol-7-O-Rutinoside (Eriocitrin)	Flavonoids	Dihydroflavone	13463-28-0	B	102124	66462	232043	245240	110278	464973	3596.37	C09732	--
pme3437	212.068	C10H12O5	[M+H]+	Eudesmic acid (3,4,5-trimethoxybenzoic acid)	Phenolic acids	Phenolic acids	118-41-2	B	102103	11903.3	98656.7	27381	63231	9	23000	--	--
pme2125	504.169	C18H32O16	[M-H]-	Raffinose*	Others	Saccharides and Alcohols	512-69-6	B	101882	115043	392467	96818	114400	153617	262860	C00492	ko00052,ko01100,ko02010
Zmhn001793	342.096	C15H18O9	[M-H]-	6-O-Caffeoyl-D-glucose	Phenolic acids	Phenolic acids	-	B	98751.3	501240	119112	332657	517657	355213	232607	--	--
HJN051	624.168	C28H32O16	[M-H]-	Tamarixetin-3-O-rutinoside	Flavonoids	Flavonoid	-	B	98312	516253	72926.7	1.85703e+06	459780	1.09053e+06	223803	--	--
pmn001420	342.095	C15H18O9	[M-H]-	1-O-[(E)-Caffeoyl]-D-glucose	Phenolic acids	Phenolic acids	-	A	98142.3	494703	184093	356040	508827	402863	243300	--	--
Zmgn002106	207.09	C11H13NO3	[M-H]-	N-Acetyl-L-phenylalanine	Amino acids and derivatives	Amino acids and derivatives	2018-61-3	B	97053.7	133157	73548	144863	90200.3	62395	36724.3	C03519	ko00360,ko01100
pmb2211	342.288	C19H38N2O3	[M+H]+	Cocamidopropyl betaine	Alkaloids	Alkaloids	4292-10-8	B	96500.7	81674.3	100234	69301.7	89974.3	105867	63884.3	--	--
Lmmn004625	450.116	C21H22O11	[M-H]-	Dihydrokaempferol-7-O-glucoside	Flavonoids	Flavonols	-	B	96230.3	430897	155630	227330	217457	260450	182430	--	--
pmb3032	562.132	C26H26O14	[M-H]-	Tricin-7-O-(2''-Malonyl)rhamnoside	Flavonoids	Flavonoid	-	B	96049.7	33927.3	118583	32276.3	26921.3	32485.7	114673	--	--
pme2651	743.075	C21H28N7O17P3	[M-H]-	NADP (Nicotinamide adenine dinucleotide phosphate)	Nucleotides and derivatives	Nucleotides and derivatives	53-59-8	B	95634.7	151553	100754	134413	142637	106490	99486	C00006	ko00195,ko00480,ko00760,ko01100
pmb2791	310.1	C18H30O4	[M-H]-	9-Hydroperoxy-10E,12,15Z-octadecatrienoic acid	Lipids	Free fatty acids	111004-08-1	B	95164.3	93986.7	184144	62546	126238	41765	75610	C16321	ko00592,ko01110
HJN086	450.116	C21H22O11	[M-H]-	Eriodictyol-3'-O-glucoside	Flavonoids	Dihydroflavone	-	B	93405	439467	158803	258000	194900	261823	184757	--	--
mws0072	432.106	C21H20O10	[M+H]+	Apigenin-5-O-glucoside	Flavonoids	Flavonoid	28757-27-9	B	92611.3	45307.3	114589	83964.3	232687	318543	115442	--	--
pmb0492	583.268	C34H37N3O6	[M+H]+	N',N'',N'''-p-Coumaroyl-cinnamoyl-caffeoyl spermidine	Alkaloids	Phenolamine	-	B	92464.3	14512.3	91832	33994.3	55464.3	6796.4	8100.3	--	--
pmb0738	698.185	C34H34O16	[M+H]+	Tricin-7-O-(2''-Sinapoyl)glucoside	Flavonoids	Flavonoid	-	B	91590	227547	119048	70466	161099	84677	65762.7	--	--
pme0264	242.09	C10H14N2O5	[M+H]+	Thymidine	Nucleotides and derivatives	Nucleotides and derivatives	50-89-5	B	89959.7	43795.3	50787.7	64778	65301.7	49639.7	29146	C00214	ko00240,ko01100
mws0582	321.099	C11H19N3O6S	[M+H]+	S-(Methyl)glutathione	Amino acids and derivatives	Amino acids and derivatives	2922-56-7	A	89871.7	489940	89048.3	148833	101040	818857	198973	C11347	--
pme1137	139.027	C6H5NO3	[M+H]+	6-Hydroxynicotinic acid	Alkaloids	Alkaloids	5006-66-6	B	89164.3	107414	224397	67925	89401	171430	55253	C01020	ko00760,ko01100
pma2088	626.148	C27H30O17	[M+H]+	Quercetin-3,4'-O-di-glucoside	Flavonoids	Flavonols	29125-80-2	B	87816.3	115373	87737.7	80247.3	105056	69798	86141	--	--
Lmtn002796	450.116	C21H22O11	[M-H]-	Aromadendrin-7-O-glucoside	Flavonoids	Flavonoid	28189-90-4	B	87690.7	9	117818	104402	319953	602513	9	--	--
Zmpn000199	210.038	C6H10O8	[M-H]-	D-Galactaric acid*	Others	Saccharides and Alcohols	526-99-8	A	86957.7	433073	121068	189583	393377	620637	572437	C00879	ko00053,ko01100
Rfmb26201	622.226	C30H38O14	[M-H]-	Syringaresinol-4'-O-(6''-acetyl)glucoside	Lignans and Coumarins	Lignans	-	B	86248.7	83593	64421.7	456593	192487	57715.3	99292.3	--	--
Zmfn000481	536.044	C14H22N2O16P2	[M-H]-	Uridine-5'-Diphosphate-D-Xylose	Nucleotides and derivatives	Nucleotides and derivatives	3616-06-6	B	85823	49315.3	106242	91293	83307.3	32923	50668.3	C00190	ko00520,ko00908,ko01100
pmb0883	481.317	C23H48NO7P	[M+H]+	LysoPE 18:0	Lipids	LPE	69747-55-3	B	84575.3	67881.3	61647	112957	51300.7	56678.3	57521.7	--	--
mws2212	180.042	C9H8O4	[M-H]-	Caffeic acid	Phenolic acids	Phenolic acids	331-39-5	A	84315	405967	158306	188783	250657	25688.3	74234.7	C01197	ko00940,ko01100,ko01110
pma0634	494.289	C28H38N4O4	[M+H]+	N1,N5-Bis(p-coumaroyl)spermine	Alkaloids	Phenolamine	-	B	83693.7	9	12218.7	9	5551	9	18936	--	--
mws2213	148.052	C9H8O2	[M-H]-	Cinnamic acid	Phenolic acids	Phenolic acids	140-10-3	B	83628.7	71581.7	13893.2	332630	32523	42079.7	2209.47	C00423	ko00130,ko00360,ko00940,ko00998,ko01100,ko01110
Zmhn001358	300.084	C13H16O8	[M-H]-	4-O-Glucosyl-4-hydroxybenzoic acid	Phenolic acids	Phenolic acids	-	B	82828	1.78173e+06	345907	1.21528e+06	177940	996773	86393.7	--	--
pmn001505	764.435	C41H64O13	[M-H]-	Oleanolic acid-3-O-xylosyl(1→3)glucuronide	Terpenoids	Triterpene Saponin	-	B	82751.7	12111	122153	22446.7	41079	4292.73	28689	--	--
pmb3023	450.116	C21H22O11	[M-H]-	Eriodictyol-8-C-glucoside	Flavonoids	Dihydroflavone	1023271-51-3	B	81611.7	111311	136591	77875.3	373003	676797	9	--	--
pme0257	112.027	C4H4N2O2	[M-H]-	Uracil	Nucleotides and derivatives	Nucleotides and derivatives	66-22-8	A	80873	65659	143833	87775	87407.7	60724.7	78636.7	C00106	ko00240,ko00410,ko00770,ko01100
pmb1754	184.073	C5H15NO4P+	[M]+	O-Phosphocholine	Alkaloids	Alkaloids	107-73-3	B	80285	56777	145960	46356	59483	115860	103850	C00588	ko00564,ko01100
pme1611	434.121	C21H22O10	[M-H]-	Isohemiphloin	Flavonoids	Flavonoid carbonoside	3682-02-8	B	79856.3	36226.7	132822	71788.3	200450	307947	2478.57	--	--
pmn001710	522.137	C24H26O13	[M-H]-	Rosmarinic acid-3'-O-glucoside	Phenolic acids	Phenolic acids	910028-78-3	B	79426.7	384147	82947.7	61695	125920	258137	195163	--	--
Lmgn000219	102.032	C4H6O3	[M-H]-	Succinic semialdehyde	Organic acids	Organic acids	692-29-5	B	78934.3	59867.7	106578	70475.3	91999.7	62364	87649.3	C00232	ko00250,ko00350,ko00650,ko00750,ko00760,ko01100,ko01200
Lmhp009526	514.314	C27H46O9	[M+H]+	2-α-Linolenoyl-glycerol-1-O-glucoside	Lipids	Glycerol ester	-	B	76404	83166	38407.7	84118.3	95056.7	68241	104553	--	--
Zmyn000083	339.996	C6H14O12P2	[M-H]-	D-Glucose 1,6-bisphosphate	Others	Saccharides and Alcohols	10139-18-1	A	75886.3	99662.7	34009	76312	80354.3	133223	102045	C01231	ko00500,ko01100
pme0075	189.064	C7H11NO5	[M-H]-	N-Acetyl-L-glutamic acid	Amino acids and derivatives	Amino acids and derivatives	1188-37-0	B	73030	186697	19817.7	115917	167441	214853	118050	C00624	ko00220,ko01100,ko01110,ko01210,ko01230
Lmhp009464	465.286	C22H44NO7P	[M+H]+	LysoPE 17:1(2n isomer)	Lipids	LPE	-	B	71729	47076.3	145443	66976.3	43318.7	57952.3	59459.7	--	--
pmb0751	320.09	C16H16O7	[M+H]+	Trans-5-O-(p-Coumaroyl)shikimate	Phenolic acids	Phenolic acids	-	B	71700.3	28412	169233	73546.3	24753.7	67648	21111.7	C02947	ko00940,ko00941,ko00945,ko01100,ko01110
pmn001320	238.084	C12H14O5	[M-H]-	1-O-p-Cumaroylglycerol	Phenolic acids	Phenolic acids	106055-11-2	A	70992.7	23819.7	115703	37463.7	48329.7	22605.3	51842	--	--
pme3827	197.069	C9H11NO4	[M+H]+	3,4-Dihydroxy-L-phenylalanine (L-Dopa)	Amino acids and derivatives	Amino acids and derivatives	59-92-7	A	69739.7	26952.3	66104	41715	66954.7	9	56748.7	C00355	ko00350,ko00950,ko00965,ko01100,ko01110
pmb0752	368.111	C17H20O9	[M+H]+	3-O-Feruloylquinic acid	Phenolic acids	Phenolic acids	1899-29-2	A	69690.7	194800	37590	542343	232657	33929.3	38668.3	C02572	--
Lmhp009769	465.286	C22H44NO7P	[M+H]+	LysoPE 17:1	Lipids	LPE	-	B	69612.7	47842	144978	63345	48433	61167	58625.3	--	--
Hmcp001636	508.121	C23H24O13	[M+H]+	Limocitrin-7-O-glucoside	Flavonoids	Flavonoid	-	A	69124	138867	44260.3	126569	73812.3	73296.3	57757	--	--
mws0242	174.089	C8H14O4	[M-H]-	Suberic Acid	Organic acids	Organic acids	505-48-6	B	67735	41104.7	95285	51059.3	55176	72905	41704	C08278	--
Lmsp004670	594.158	C27H30O15	[M+H]+	Kaempferol-3-O-glucoside-7-O-rhamnoside	Flavonoids	Flavonols	-	B	66932.3	866970	18200.9	2320800	566833	68200.7	264190	--	--
Lmjp002867	594.158	C27H30O15	[M+H]+	Kaempferol-3-O-neohesperidoside*	Flavonoids	Flavonols	32602-81-6	B	66833	781520	23170	2.48283e+06	565610	66930.3	272980	--	--
pme3443	208.074	C11H12O4	[M-H]-	Sinapinaldehyde	Phenolic acids	Phenolic acids	4206-58-0	A	66200	35254	87584	75676	57301.3	30541.3	69600.3	C05610	ko00940,ko01100,ko01110
pmb2792	294.219	C18H30O3	[M-H]-	13-Hydroxy-6,9,11-octadecatrienoic acid	Lipids	Free fatty acids	74784-20-6	A	66070.3	75388.7	108219	79237	104093	55955.7	124704	--	--
pme1654	210.126	C12H18O3	[M-H]-	Jasmonic acid	Organic acids	Organic acids	77026-92-7	B	66000.3	9024.33	42101.3	14147	24447.9	8023.03	12004.7	C08491	ko00592,ko01100,ko01110,ko04075
pmd0147	547.364	C28H54NO7P	[M+H]+	LysoPC 20:2	Lipids	LPC	-	B	65750.7	39200	42602.7	55051.7	18291	18296	28975.3	--	--
Hmqn003054	330.24	C18H34O5	[M-H]-	9,10,11-Trihydroxy-12-octadecenoic acid	Lipids	Free fatty acids	61911-67-9	B	65715	53656.3	98791	54076.3	39933	47191.7	51433	--	--
Lmhp007840	533.348	C27H52NO7P	[M+H]+	LysoPC 19:2	Lipids	LPC	-	B	65586.7	18353	19648.1	11023.3	15299.3	11877.8	22865	--	--
Lmnp002845	462.116	C22H22O11	[M+H]+	Hispidulin-8-C-glucoside*	Flavonoids	Flavonoid carbonoside	-	B	65302.7	82680.7	109853	160627	130312	332197	8174.6	--	--
pmn001492	188.041	C11H8O3	[M-H]-	Ayapin	Lignans and Coumarins	Coumarins	494-56-4	B	65180.3	48278	81018.3	48254	49434	57249.7	37465.3	C18078	--
Lmbn005662	296.235	C18H32O3	[M-H]-	9(10)-EpOME;(9R,10S)-(12Z)-9,10-Epoxyoctadecenoic acid	Lipids	Free fatty acids	16833-56-0	B	64498.3	60852.3	66934.3	59527	60464.7	61698.3	59032	C14825	ko00591,ko01100
mws1002	346.069	C17H14O8	[M-H]-	Syringetin	Flavonoids	Flavonoid	4423-37-4	B	63959.3	20116.3	78603.3	347477	18548.7	23025	50186.3	C11620	ko00944
mws0028	168.042	C8H8O4	[M-H]-	Vanillic acid	Phenolic acids	Phenolic acids	121-34-6	B	63600.7	45448.7	48964	125662	37993.7	48148	54697	C06672	--
ML10171848	148.037	C5H8O5	[M-H]-	D-Arabinono-1,4-lactone	Others	Saccharides and Alcohols	2782-09-4	A	63553.3	1615100	56130	434907	475960	3.73137e+06	1.36186e+06	C00652	--
Hmyp007396	701.46	C37H68NO9P	[M+H]+	PC(oxo-11:0/18:2)	Lipids	PC	-	B	63541.3	277850	11073.7	170617	207869	322607	363827	--	--
pmn001399	406.126	C20H22O9	[M-H]-	2,4,6,4'-Tetrahydroxy-stilbene-2-O-glucoside	Others	Stilbene	-	B	63383.3	305293	110455	219847	188957	1.33753e+06	494197	--	--
Lmjp003044	478.111	C22H22O12	[M+H]+	Isorhamnetin-3-O-Glucoside*	Flavonoids	Flavonols	5041-82-7	B	63119.3	360237	48202	367047	333263	943470	700470	--	--
pmp000233	462.116	C22H22O11	[M+H]+	Swertiajaponin	Flavonoids	Flavonoid carbonoside	6980-25-2	B	62700.7	109369	123123	173183	131153	268280	16216.3	C10187	--
pme0256	152.033	C5H4N4O2	[M-H]-	Xanthine	Nucleotides and derivatives	Nucleotides and derivatives	69-89-6	B	62102.7	26354.7	87391	27789	65903.3	38290	26291.3	C00385	ko00230,ko00232,ko01100,ko01110
HJAP064	564.088	C25H24O15	[M+H]+	Isorhamnetin-3-O-(6''-malonylglucoside)	Flavonoids	Flavonoid	-	B	62084	30993	77583.3	412507	34448	90888	64762.7	--	--
Zmhp005139	564.112	C25H24O15	[M+H]+	Tamarixetin-3-O-(6''-malonyl)glucoside	Flavonoids	Flavonoid	-	B	61220.3	29206.7	78164.7	416173	38148	102315	59554.3	--	--
Zmhn001746	406.127	C20H22O9	[M-H]-	Piceatannol-3'-O-glucoside	Others	Stilbene	94356-26-0	B	60791.7	281147	121012	235207	182427	1483700	566110	--	--
Zmzp006906	672.184	C36H32O13	[M+H]+	Tricin-4'-O-[β-guaiacyl-(9''-O-p-coumaroyl)glycerol]ether	Flavonoids	Flavonoid	-	A	60491	31635	82939.7	33376	33333.7	38371.3	51174.7	--	--
pmb0565	508.122	C23H24O13	[M+H]+	Syringetin-3-O-glucoside	Flavonoids	Flavonoid	40039-49-4	B	60196.7	139013	39538	137814	70606	64788	51538	--	--
Zmyn005384	300.266	C18H36O3	[M-H]-	2R-Hydroxyoctadecanoic Acid	Lipids	Free fatty acids	26633-48-7	B	60127	25491.3	82253	21309.7	33797	26925	56387.7	C03042	--
pmf0256	102.104	C6H14O	[M-H]-	3-Methyl-1-pentanol	Others	Saccharides and Alcohols	589-35-5	B	60030.3	50697.7	42381	78156.3	34128.3	122987	78266	--	--
Hmcp001578	640.163	C28H32O17	[M+H]+	Isorhamnetin-3,7-O-diglucoside	Flavonoids	Flavonols	6758-51-6	B	59337.3	570133	41417.7	174217	387710	316527	381940	--	--
pme0282	166.027	C8H6O4	[M-H]-	Phthalic acid	Organic acids	Organic acids	88-99-3	B	58436	60415.7	49865.7	55884	65369	52559.7	65804.7	C01606	ko01100,ko02010
Hmcp002207	478.111	C22H22O12	[M+H]+	Isorhamnetin-7-O-glucoside (Brassicin)*	Flavonoids	Flavonols	6743-96-0	B	58408	377243	45311	396767	325177	939527	669907	--	--
Lmhp009773	514.314	C27H46O9	[M+H]+	1-α-Linolenoyl-glycerol-3-O-glucoside	Lipids	Glycerol ester	-	B	57398	53028	105003	83418.7	58013	43011.3	63999.7	--	--
Zmhn000892	302.1	C13H18O8	[M-H]-	4-O-Glucosyl-3,4-dihydroxybenzyl alcohol	Phenolic acids	Phenolic acids	-	B	56228.7	82021.7	66344.3	96974	97879.7	126133	48213.7	--	--
pme0120	117.079	C5H11NO2	[M+H]+	5-Aminovaleric acid	Amino acids and derivatives	Amino acids and derivatives	660-88-8	A	56151.7	34652.3	18376.9	28553.3	30504.7	55599.3	40080.3	C00431	ko00310,ko00330,ko01100
pmf0287	685.133	C21H33N7O13P2S-2	[M-H]-	3'-Dephospho-CoA	Nucleotides and derivatives	Nucleotides and derivatives	3633-59-8	B	56083.3	41584.7	51613.3	77202.7	72944.3	38979	55542	C00882	ko00770,ko01100
Lmhp008763	451.27	C21H42NO7P	[M+H]+	LysoPE 16:1(2n isomer)	Lipids	LPE	-	B	55887.3	10760.3	27970.3	11621.6	16899.7	21412.7	24547	--	--
Lmyp004444	478.111	C22H22O12	[M+H]+	Tricin-4'-methylether-3'-O-glucoside	Flavonoids	Flavonols	-	A	55456.7	374567	48660.3	371197	315763	871680	646473	--	--
pme1014	444.303	C31H40O2	[M+H]+	Menatetrenone (Vitamin K2)	Others	Vitamin	11032-49-8	B	55391.3	62686.7	43257	60672	58146.3	62787.3	62240	--	--
mws1589	504.169	C18H32O16	[M-H]-	D-Panose*	Others	Saccharides and Alcohols	33401-87-5	A	54869	49401.7	161390	61424.3	74709.7	52003	97102	C00713	--
mws0178	354.095	C16H18O9	[M-H]-	Chlorogenic acid (3-O-Caffeoylquinic acid)*	Phenolic acids	Phenolic acids	327-97-9	A	54845.3	3.24803e+07	109008	3831700	3.61513e+07	124142	1.22495e+07	C00852	ko00940,ko00941,ko00945,ko01110
Lmmn003088	332.111	C14H20O9	[M-H]-	2,6-Dimethoxyhydroquinone-1-O-glucoside	Others	Others	-	A	54412.3	133033	80784	116040	124411	120223	129327	--	--
pmn001525	478.148	C23H26O11	[M-H]-	3,5-Digalloylshikimic acid	Phenolic acids	Phenolic acids	95753-52-9	B	54241.7	82488.3	46620	9	68037	52785.3	73972	--	--
pme2253	178.048	C6H10O6	[M-H]-	L-Gulono-1,4-Lactone	Others	Saccharides and Alcohols	1128-23-0	B	53994.7	32880	75322	31098.7	44243.7	48653	40977.3	C01040	ko00053,ko01100
Lmtn002233	328.116	C15H20O8	[M-H]-	Androsin	Others	Others	531-28-2	B	53964.7	43737.7	83571	32735.3	40085.3	51894.7	41843	--	--
mws1212	208.074	C11H12O4	[M+H]+	Methyl ferulate	Phenolic acids	Phenolic acids	2309-07-1	B	53562.7	51682	221037	126148	100706	43066.3	40300.7	--	--
mws1015	340.079	C15H16O9	[M-H]-	Esculin (6,7-DihydroxyCoumarin-6-glucoside)	Lignans and Coumarins	Coumarins	531-75-9	B	53380	203087	106267	105131	188027	241130	73325.3	C09264	--
pme2435	164.068	C6H12O5	[M-H]-	L-Fucose	Others	Saccharides and Alcohols	2438-80-4	B	52629.7	97869	50721	89202	102763	113613	136063	C01019	ko00051,ko00520,ko01100
pme2237	182.079	C6H14O6	[M-H]-	Dulcitol*	Others	Saccharides and Alcohols	608-66-2	A	52317	58848.7	110901	78944.7	75199.3	58432.3	69798	C01697	ko00052,ko01100
pmp001284	330.277	C19H38O4	[M+H]+	Monopalmitin	Lipids	Glycerol ester	542-44-9	A	51985.7	20317.3	46598	32600.3	31203	20440	29596.3	--	--
Lmmn000806	132.042	C5H8O4	[M-H]-	Dimethylmalonic acid*	Organic acids	Organic acids	595-46-0	B	51672.7	28166.7	49684	24114.3	50278	70402.7	67656.3	--	--
HJAP020	612.169	C27H32O16	[M+H]+	Eriodictyol-5,3'-Di-O-glucoside	Flavonoids	Dihydroflavone	-	B	51644.3	8004.7	137263	9	84451	9	7364.73	--	--
pmp000120	462.116	C22H22O11	[M+H]+	Diosmetin-6-C-glucoside	Flavonoids	Flavonoid	-	B	51136.3	74221.7	92947	124522	110513	291133	9	--	--
pmp000087	268.095	C13H16O6	[M+H]+	2-Feruloyl-sn-glycerol	Phenolic acids	Phenolic acids	-	B	51089.3	289027	66922.3	286727	317810	106323	142521	--	--
mws1077	354.095	C16H18O9	[M+H]+	Scopoletin-7-O-glucoside (Scopolin)	Lignans and Coumarins	Coumarins	531-44-2	B	51062.7	154410	116787	160423	180667	202677	117525	C01527	ko00940,ko01110
Lmqp000329	295.056	C8H14N3O7P	[M+H]+	5-Aminoimidazole ribonucleotide	Nucleotides and derivatives	Nucleotides and derivatives	25635-88-5	B	50085.3	58757	28791.3	87693.7	69518.7	192687	114577	--	--
mws4134	612.152	C20H32N6O12S2	[M-H]-	Oxiglutatione	Amino acids and derivatives	Amino acids and derivatives	27025-41-8	A	49555	73260.7	45291.3	82611.7	76309	52173	27777.3	C00127	ko00480,ko01100
mws0103	145.053	C9H7NO	[M+H]+	Indole-3-carboxaldehyde	Alkaloids	Plumerane	487-89-8	B	49520.3	25415.3	34060.3	28809.3	36234.3	22263.3	24992.3	C08493	--
Lmbn001364	132.042	C5H8O4	[M-H]-	4-Hydroxy-2-Oxopentanoic Acid*	Organic acids	Organic acids	3318-73-8	B	49278.7	25260.7	42487.3	22317.3	46621.7	67739	68753	C03589	ko00360,ko01100
Lmhp008744	676.367	C33H56O14	[M+H]+	1-α-Linolenoyl-glycerol-2,3-di-O-glucoside	Lipids	Glycerol ester	-	B	48982.3	8089.6	203593	15046	23597.9	5073.43	13523	--	--
pme3705	194.043	C6H10O7	[M-H]-	D-Glucoronic acid*	Others	Saccharides and Alcohols	6556-12-3	A	48899	55182	55015	48932.7	84090.3	39797	29267.7	C00191	ko00040,ko00053,ko00520,ko00562,ko01100
mws1066	580.179	C27H32O14	[M-H]-	Naringenin-7-O-Rutinoside(Narirutin)	Flavonoids	Dihydroflavone	14259-46-2	B	48303.7	2264.67	40480.7	66682	62110.7	55474	9	C09793	--
Lmdp003286	464.095	C21H20O12	[M+H]+	Isohyperoside	Flavonoids	Flavonols	35589-21-0	B	47783	2.47773e+06	67321.7	1.49977e+06	2.43953e+06	235334	2.80337e+06	--	--
pme0128	160.085	C6H12N2O3	[M-H]-	L-Alanyl-L-Alanine	Amino acids and derivatives	Amino acids and derivatives	1948-31-8	A	47622	30396.3	95267.7	20171.3	52983.7	28437.3	90785.7	--	--
Zmhn002227	386.121	C17H22O10	[M-H]-	4-O-Glucosyl-sinapate	Phenolic acids	Phenolic acids	-	B	47474.3	40146	61511.7	118279	112660	63603.3	140810	C02919	--
Lmbn001288	132.042	C5H8O4	[M-H]-	2-Hydroxy-2-methyl-3-oxobutanoic acid*	Organic acids	Organic acids	71698-08-3	B	47405.7	26038.3	49592.3	22772	47403.3	60869.3	63076.7	C06010	ko00290,ko00650,ko00660,ko00770,ko01100,ko01110,ko01210,ko01230
Lmqn001932	580.216	C28H36O13	[M-H]-	Syringaresinol-4'-O-glucoside	Lignans and Coumarins	Lignans	7374-79-0	A	47352.3	60587	43726	190447	155057	54256.3	49346.7	C10890	--
Zmgn000216	126.008	C2H7O4P	[M-H]-	2-Hydroxyethylphosphonic acid	Organic acids	Organic acids	22987-21-9	B	47251	18423.7	104850	8467.33	21019.3	54495	45488	C06451	ko00440,ko00998,ko01100,ko01110
mws1521	286.105	C13H18O7	[M-H]-	Salicin	Phenolic acids	Phenolic acids	138-52-3	B	46644	75406	68182	91369.3	112593	103321	121864	C01451	ko00010
pmb0665	610.153	C27H30O16	[M+H]+	Orientin-7-O-glucoside	Flavonoids	Flavonoid carbonoside	-	B	46441.7	329323	22751.7	777610	405337	130144	125342	--	--
pme3007	404.002	C9H14N2O12P2	[M-H]-	Uridine 5'-diphosphate	Nucleotides and derivatives	Nucleotides and derivatives	27821-45-0	B	46265	58046	65126.3	40069.3	58536	39675.3	26662.3	C00015	ko00240,ko00908,ko01100
Lmmp002795	462.115	C22H22O11	[M+H]+	Pratensein-7-O-glucoside	Flavonoids	Flavonoid	36191-03-4	B	46115	170463	31390.3	229267	40732	204170	134584	--	--
Lmgn000188	90.032	C3H6O3	[M-H]-	D-Lactic Acid	Organic acids	Organic acids	10326-41-7	B	45750	36617.7	74680	36655.3	59320.7	45420.7	50728	C00256	ko00620,ko01100
pme1730	118.027	C4H6O4	[M-H]-	D-Erythronolactone	Organic acids	Organic acids	15667-21-7	B	45671	32129.7	57952	37110	55875.3	51538.3	37758.7	--	--
pme1816	354.095	C16H18O9	[M-H]-	Neochlorogenic acid (5-O-Caffeoylquinic acid)*	Phenolic acids	Phenolic acids	906-33-2	A	44928.7	27794000	104487	2948100	3.11603e+07	99216.7	11777000	C17147	--
Lmbp000123	163.067	C6H13NO2S	[M+H]+	L-Homomethionine	Amino acids and derivatives	Amino acids and derivatives	25148-30-5	B	44759.3	71232.3	34622.3	43092	60372	59780.7	48164.7	C17213	ko00966,ko01110,ko01210
Lmmn005092	956.462	C47H72O20	[M-H]-	Medicagenic acid-3-O-glucuronide-28-O-rhamnosyl(1,2)-arabinoside	Terpenoids	Triterpene Saponin	-	B	44656.3	9	74993	9	33251.7	6344.67	19999.7	--	--
Lmbn001467	159.09	C7H13NO3	[M-H]-	5-Acetamidopentanoic Acid	Organic acids	Organic acids	1072-10-2	B	44587.3	141683	20052.7	87691	61670	69091.3	61280.3	C03087	ko00310,ko01100
Hmln002189	550.096	C24H22O15	[M-H]-	Quercetin-3-O-(6''-malonyl)galactoside	Flavonoids	Flavonols	-	B	44454	22676.6	75186.3	97634	20671.3	27257.3	30497.7	--	--
pmb3012	462.116	C22H22O11	[M-H]-	Chrysoeriol-7-O-glucoside*	Flavonoids	Flavonoid	19993-32-9	B	44314	123295	41234.7	36362.7	43430.7	80987.7	464780	--	--
pmb0864	425.254	C19H40NO7P	[M+H]+	LysoPE 14:0	Lipids	LPE	-	B	44111.3	41443	25928	68167	37596.7	50502.3	45228.3	--	--
Lmhp008885	439.27	C20H42NO7P	[M+H]+	LysoPE 15:0(2n isomer)	Lipids	LPE	-	B	43862.3	8957.17	53665.7	12068.6	10492.2	8016.7	12868	--	--
mws0520	223.084	C11H13NO4	[M+H]+	N-Acetyl-L-tyrosine	Amino acids and derivatives	Amino acids and derivatives	537-55-3	A	43732.7	13984	63216	25709	24951.3	15828.7	7800.2	--	--
Zmln000899	344.111	C15H20O9	[M-H]-	Syringaldehyde-4-O-glucoside	Phenolic acids	Phenolic acids	-	B	43644.3	94297	88406.7	82707	69255.7	121043	67628	--	--
pmf0297	298.324	C20H42O	[M-H]-	1-Eicosanol	Lipids	Free fatty acids	629-96-9	B	43638.7	36858	44505.3	37613.3	37503	43858.3	42483.3	--	--
mws1189	194.033	C6H10O7	[M-H]-	D-Galacturonic acid*	Organic acids	Organic acids	685-73-4	B	43241.7	51567.3	54512.7	56425	80372.7	31632	26117.3	C00333	ko00040,ko00053,ko00520,ko01100,ko02010
Lmgn000224	146.022	C5H6O5	[M-H]-	2-Methyl-3-oxosuccinic acid	Organic acids	Organic acids	-	B	43046	12276.2	122250	24489	28793.3	4929.87	17244.3	C06030	ko00660
Lmmp002013	266.163	C14H22N2O3	[M+H]+	Dihydroferuloylputrescine	Alkaloids	Phenolamine	-	B	42478.3	19367.7	10456.9	9368.6	20022.5	22127.3	65671	--	--
pmb0744	434.1	C24H18O8	[M+H]+	Tricin-4'-O-Benzoic Acid	Flavonoids	Flavonoid	-	B	42384	22459	53574.3	17843	28537.3	14734	13036.3	--	--
Zmhn000785	516.169	C19H32O16	[M-H]-	Di-O-Glucosylquinic acid	Phenolic acids	Phenolic acids	-	A	42169.7	64913.7	143070	54234.7	83645.7	79982	73428	--	--
NK10246260	161.048	C9H7NO2	[M+H]+	2,4-Dihydroxyquinoline	Alkaloids	Quinoline alkaloids	86-95-3	B	42058.3	92785	52090.3	56724	65151.7	64509	35682.3	C16716	--
Lmmn000774	344.111	C15H20O9	[M-H]-	Dihydrocaffeoylglucose	Phenolic acids	Phenolic acids	-	B	42005	78805.7	82062.7	69567.7	58108.3	120720	53722.3	--	--
Zmyn000155	174.1	C7H14N2O3	[M-H]-	N-α-Acetyl-L-ornithine	Amino acids and derivatives	Amino acids and derivatives	6205-08-9	B	41888	21996.7	32675.3	15451.6	36533.5	18944	60416.7	C00437	ko00220,ko01100,ko01110,ko01210,ko01230
pmb0824	536.153	C25H28O13	[M+H]+	Syringic acid-4-O-(6''-feruloyl)glucoside	Phenolic acids	Phenolic acids	-	B	41678.7	12779.9	8176.07	9551.33	10676.3	8150.33	31386.7	--	--
pme0195	121.02	C3H7NO2S	[M-H]-	L-Cysteine	Amino acids and derivatives	Amino acids and derivatives	52-90-4	A	41677.3	52930.3	41393.7	40844.3	39222.7	34943.3	58545.3	C00097	ko00260,ko00270,ko00311,ko00332,ko00430,ko00460,ko00480,ko00730,ko00770,ko00920,ko00970,ko01100,ko01110,ko01200,ko01230,ko04122
Zmyn004714	298.251	C18H34O3	[M-H]-	Ricinoleic acid	Lipids	Free fatty acids	141-22-0	B	41677	35579	43621.3	35665.7	37323.7	41978.7	41938	C08365	--
mws4108	352.131	C21H20O5	[M+H]+	1-Methoxyphaseollin	Lignans and Coumarins	Coumarins	157226-48-7	B	41402	5763.43	137733	14133.7	19485.2	3206.9	9115.63	--	--
mws2218	194.08	C8H10N4O2	[M+H]+	Caffeine	Alkaloids	Alkaloids	58-08-2	B	41390	29765	37641	28693.7	49343.7	45737.7	43811.7	C07481	ko00232,ko01100,ko01110
pmb0885	290.188	C18H26O3	[M+H]+	4-Oxo-9Z,11Z,13E,15E-Octadecatetraenoic Acid	Lipids	Free fatty acids	-	B	40997.3	40487	15230.3	50973.7	40717	32622.3	30609	--	--
mws0639	154.027	C7H6O4	[M-H]-	2,3-Dihydroxybenzoic Acid*	Organic acids	Organic acids	303-38-8	B	40904.3	177027	52800.3	71335.7	172867	75652	53197	C00196	ko01110
Cmpp003619	192.042	C10H8O4	[M+H]+	6,7-Dihydroxy-4-methylcoumarin	Lignans and Coumarins	Coumarins	529-84-0	B	40683.3	94656.3	32275.3	133923	102803	37609.3	239913	--	--
mws0675	334.057	C11H15N2O8P	[M+H]+	β-Nicotinamide mononucleotide	Nucleotides and derivatives	Nucleotides and derivatives	1094-61-7	B	38781.3	69722.7	25580.3	26644	24175	48850	49149.3	C00455	ko00760,ko01100
pmb2787	294.219	C18H30O3	[M-H]-	9-Oxo-10E,12Z-octadecadienoic acid	Lipids	Free fatty acids	54232-59-6	B	38602.3	9781.1	63079	12955.3	19452.3	9145.17	16011	C14766	ko00591
pme1841	102.116	C5H14N2	[M+H]+	Cadaverine	Alkaloids	Phenolamine	462-94-2	B	38544	54071.3	49155.3	35037	41656	29024	28107.3	C01672	ko00310,ko00480,ko00960,ko01100,ko01110
pme2117	427.029	C10H15N5O10P2	[M-H]-	Adenosine 5'-diphosphate	Nucleotides and derivatives	Nucleotides and derivatives	58-64-0	A	38492.7	92014.7	86989	137151	116412	57347	100754	C00008	ko00190,ko00195,ko00230,ko00908,ko01100,ko01110
Lmhp009034	451.27	C21H42NO7P	[M+H]+	LysoPE 16:1	Lipids	LPE	-	A	38298.7	38111.3	36738	52716.7	40775	61478.7	51726.3	--	--
pme3382	161.069	C6H11NO4	[M-H]-	N-Acetyl-L-threonine	Amino acids and derivatives	Amino acids and derivatives	17093-74-2	A	38058.3	26379.7	43114.7	34506	53153.7	30353	59132.7	--	--
pmn001372	712.258	C33H44O17	[M-H]-	Medioresinol-4,4'-di-O-glucoside	Lignans and Coumarins	Lignans	88142-63-6	B	37807	6858.33	40996	11887.7	9	9	33227	--	--
pmp001271	678.383	C33H58O14	[M+H]+	1-Linoleoyl-sn-glycerol-diglucoside	Lipids	Free fatty acids	-	A	37145.3	6591.97	86922	9283.53	17508.5	2915.63	9914.27	--	--
Hmcp001579	670.175	C29H34O18	[M+H]+	Limocitrin-3-O-sophoroside	Flavonoids	Flavonoid	-	A	36334.3	690510	39743	52533.7	419747	10391.3	274680	--	--
Hmcp001628	670.175	C29H34O18	[M+H]+	Limocitrin-3,7-di-O-glucoside	Flavonoids	Flavonoid	-	A	36197	718543	66182	95426.7	396737	53054	265470	--	--
mws2108	354.095	C16H18O9	[M-H]-	Cryptochlorogenic acid (4-O-Caffeoylquinic acid)	Phenolic acids	Phenolic acids	905-99-7	A	35246.7	24387000	76142	2680200	2.84257e+07	85963.3	9098800	--	--
Lmhp009384	678.383	C33H58O14	[M+H]+	1-Linoleoylglycerol-2,3-di-O-glucoside	Lipids	Glycerol ester	-	B	35240.7	4903.13	79570	15684.7	12041.1	2780.09	7978.77	--	--
pmb0624	610.153	C27H30O16	[M+H]+	Isoorientin-7-O-glucoside	Flavonoids	Flavonoid carbonoside	-	B	35036.7	9	32381.7	67792.3	367610	395920	9	--	--
mws0179	368.111	C17H20O9	[M-H]-	Chlorogenic acid methyl ester	Phenolic acids	Phenolic acids	29708-87-0	B	34893	128480	28438.3	94026	176037	33549.7	69183.7	--	--
pmb0613	756.211	C33H40O20	[M+H]+	Apigenin-6,8-di-C-glucoside-4'-O-glucoside	Flavonoids	Flavonoid	-	B	34651.3	10288	21567	13990	136353	196443	1527.2	--	--
Lmhn002573	400.101	C17H20O11	[M-H]-	Sinapoylglucuronic acid	Phenolic acids	Phenolic acids	-	A	34336.7	95547.3	18334.7	180740	193357	53535.3	50724.7	--	--
mws0120	257.103	C8H20NO6P	[M+H]+	Choline Alfoscerate	Lipids	PC	28319-77-9	A	33640	64169.3	39215.3	71687	53309.7	171920	78136.7	C00670	ko00564,ko00565
pmb2228	537.379	C27H56NO7P	[M+H]+	LysoPC 19:0	Lipids	LPC	108273-88-7	B	33514.7	13581.3	14973.7	10187.2	20595	22784.3	72985	--	--
Cmbn007148	430.126	C22H22O9	[M-H]-	1-O-Feruloyl-3-O-caffeoylglycerol	Lipids	Glycerol ester	-	A	33215.3	1.80281e+06	54680	554100	356262	97911.7	73736.3	--	--
pmd0130	467.301	C22H46NO7P	[M+H]+	LysoPC 14:0	Lipids	LPC	20559-16-4	B	32945.3	6710.07	26112.3	6915.7	7782.3	7081.97	7343.57	--	--
mws1417	161.048	C9H7NO2	[M-H]-	Indole-3-carboxylic acid	Alkaloids	Plumerane	771-50-6	B	32443.3	13327.7	34684.3	16738.7	19279.7	20886.3	20927	C19837	--
pmb0508	276.159	C14H20N4O2	[M+H]+	p-Coumaroylagmatine	Alkaloids	Phenolamine	7295-86-5	B	32412.3	32350.3	47277.3	2533.93	25721.7	9	2976.77	C04498	ko00330,ko01100
pme1605	594.158	C27H30O15	[M-H]-	Kaempferol-3-O-robinobioside(Biorobin)	Flavonoids	Flavonols	17297-56-2	B	32276.7	9	41343.3	99353.7	121540	150677	9	--	--
pme3388	188.127	C7H16N4O2	[M+H]+	Homoarginine	Amino acids and derivatives	Amino acids and derivatives	156-86-5	A	32009	95207.3	16065	29540	29499	34943.7	34129.7	C01924	--
pme0500	504.169	C18H32O16	[M-H]-	D-Melezitose	Others	Saccharides and Alcohols	597-12-6	A	31737	36395	88823.3	49650	39454	52719	64675	C08243	--
pmb2799	296.235	C18H32O3	[M-H]-	12,13-Epoxy-9-Octadecenoic Acid	Lipids	Free fatty acids	6799-85-5	B	31474.3	20566	35968	21827.3	26899.3	21822.7	23064	C14826	ko00591,ko01100
Lmzn006795	454.345	C30H46O3	[M-H]-	Ursonic acid	Terpenoids	Triterpene	6246-46-4	B	31237.7	30598.7	30293.7	22897.3	37799.3	53017.7	20416.3	--	--
Lmgn000160	132.053	C4H8N2O3	[M-H]-	3-Ureidopropionic Acid	Organic acids	Organic acids	462-88-4	B	31108	284680	7823.37	26377.3	44371.7	12567.6	59174.7	C02642	ko00240,ko00410,ko00770,ko01100
pmb0128	212.178	C13H24O2	[M+H]+	δ-Tridecalactone	Lipids	Glycerol ester	7370-92-5	B	31069	8605.03	29325	18947.5	15568.3	2260.37	5665.93	--	--
pmp000593	594.158	C27H30O15	[M+H]+	Luteolin-7-O-rutinoside*	Flavonoids	Flavonoid	3563-98-2	B	30994.3	19446.3	25066	9	59311.7	40798.3	102236	--	--
mws1593	666.222	C24H42O21	[M-H]-	D-Maltotetraose	Others	Saccharides and Alcohols	34612-38-9	B	30725.3	4667.97	48962	10950.4	11824.1	2512.8	7882.33	C02052	--
pmb0639	756.211	C33H40O20	[M+H]+	Apigenin-8-C-glucoside-7-O-Sophoroside	Flavonoids	Flavonoid carbonoside	-	B	30621.3	48427.7	46838.3	35155	9	9	23135.3	--	--
mws0193	189.111	C7H15N3O3	[M+H]+	L-Homocitrulline	Amino acids and derivatives	Amino acids and derivatives	1190-49-4	A	30576	63573	38134.7	39707	35177	29743	35957.3	C02427	--
Zmlp007578	344.053	C17H12O8	[M+H]+	3,3',4-O-Trimethylellagic acid	Tannins	Tannin	1617-49-8	B	30387.3	46360.3	40984	38530	39170.3	16034.7	46456	C10836	--
pme2433	105.079	C4H11NO2	[M+H]+	Diethanolamine	Alkaloids	Alkaloids	111-42-2	B	30127.7	32812.3	29964.7	20047.7	26117	20177.3	27176.3	C06772	ko00564
mws1608	448.101	C21H20O11	[M-H]-	Luteolin-6-C-glucoside (Isoorientin)	Flavonoids	Flavonoid carbonoside	4261-42-1	B	29880.7	14779.7	58072.3	100724	343900	971633	6158.5	C01821	--
pmb0374	135.054	C5H5N5	[M+H]+	2-Aminopurine	Nucleotides and derivatives	Nucleotides and derivatives	452-06-2	B	29863.7	104848	30834.3	202327	59795	229060	29568.7	--	--
Hmpp003270	448.101	C21H20O11	[M+H]+	Luteolin-4'-O-glucoside	Flavonoids	Flavonoid	6920-38-3	B	29803.5	313943	40992.7	103194	93813	570087	1.25329e+06	--	--
mws1668	186.032	C11H6O3	[M+H]+	Angelicin	Lignans and Coumarins	Coumarins	523-50-2	B	29801.7	9	21275	9	12664.1	9	9	C09060	ko01110
pmn001727	475.184	C24H29NO9	[M-H]-	N-(4-O-(Glucosyl)-E-feruloyl)-tyramine	Alkaloids	Phenolamine	-	B	29637.3	5016.67	24592.7	49283.7	32821.3	39456	9	--	--
Lmlp005236	450.116	C21H22O11	[M+H]+	Dihydrokaempferol-3-O-glucoside	Flavonoids	Dihydroflavonol	1049-08-8	B	29549.7	1003840	112329	91112	29226	606973	183073	--	--
mws2220	458.085	C22H18O11	[M-H]-	Gallocatechin 3-O-gallate	Flavonoids	Flavanols	5127-64-0	B	29532.3	45061.3	27931.3	22796	68393	95500	41496.7	--	--
Cmbp003769	499.163	C21H29N3O9S	[M+H]+	(E)-N5-(1-((Carboxymethyl)amino)-3-((3-(4-hydroxy-3,5-dimethoxyphenyl)allyl)thio)-1-oxopropan-2-yl)glutamine	Alkaloids	Alkaloids	-	B	29046	27875.3	15043	26377.7	33743.7	11306	66207.7	--	--
Hmcn001884	464.095	C21H20O12	[M-H]-	6-Hydroxyluteolin 5-glucoside	Flavonoids	Flavonoid	-	B	29004.7	1.10215e+06	23574.3	541347	980363	102866	1.20172e+06	--	--
pmp000086	268.095	C13H16O6	[M+H]+	1-Feruloyl-sn-glycerol	Phenolic acids	Phenolic acids	-	A	28974	206910	31555.3	242500	228713	77064	102054	--	--
Hmcp001858	564.147	C26H28O14	[M+H]+	Kaempferol-3-O-arabinoside-7-O-rhamnoside	Flavonoids	Flavonols	-	B	28885	7028.5	46410.7	2613.07	10167	3008.07	15805.7	--	--
mws0823	116.047	C5H8O3	[M-H]-	3-Methyl-2-Oxobutanoic acid	Organic acids	Organic acids	759-05-7	B	28846.3	36489.7	45860	32752	35696	34100	31838.3	C00141	ko00280,ko00290,ko00770,ko00966,ko01100,ko01110,ko01210,ko01230
mws1299	448.101	C21H20O11	[M+H]+	Luteolin-8-C-glucoside (Orientin)	Flavonoids	Flavonoid carbonoside	28608-75-5	B	27981.7	21639.7	51617	161729	422110	1.2766e+06	5051.33	C10114	--
Smhn002274	372.214	C19H32O7	[M+H]+	Blumenol C glucoside	Others	Others	135820-80-3	B	27973.7	649880	45931	620483	798950	926843	305690	--	--
pme2527	132.09	C5H12N2O2	[M+H]+	L-Ornithine	Amino acids and derivatives	Amino acids and derivatives	70-26-8	B	27725.7	15859.3	29559.7	14023	17804.7	30158.7	22777.3	C00077	ko00220,ko00330,ko00472,ko00480,ko01100,ko01110,ko01210,ko01230,ko02010
pme1228	220.085	C11H12N2O3	[M+H]+	5-Hydroxy-L-tryptophan	Amino acids and derivatives	Amino acids and derivatives	56-69-9	B	27555.3	33167.7	31605.3	24559.7	32213.3	31267.7	22585.3	C00643	ko00380,ko01100
mws0034	458.085	C22H18O11	[M-H]-	Epigallocatechin-3-gallate	Flavonoids	Flavanols	989-51-5	B	27431.3	40228.7	23153.7	23091	61409.7	86210.3	32221.3	C09731	--
pmb0863	491.301	C24H46NO7P	[M+H]+	LysoPC 16:2(2n isomer)	Lipids	LPC	-	B	27034.7	9297.8	10288.6	9462.2	8007.4	6579.63	5982.33	--	--
pmp000126	610.153	C27H30O16	[M+H]+	Luteolin-6,8-di-C-glucoside	Flavonoids	Flavonoid carbonoside	29428-58-8	B	26915.7	18870.7	39249.7	98103.3	501310	519273	63476	C10102	--
pmn001689	312.23	C18H32O4	[M-H]-	9-Hydroxy-12-oxo-15(Z)-octadecenoic acid	Lipids	Free fatty acids	-	B	26582.7	19758.3	51126	21591.7	23127	18606	24542.7	C21924	ko00592,ko01110
pme0124	172.085	C7H12N2O3	[M+H]+	L-Glycyl-L-proline	Amino acids and derivatives	Amino acids and derivatives	704-15-4	B	25892.7	15665	31360	16995	14392.8	11055.6	18217.7	--	--
pmb2497	198.053	C9H10O5	[M-H]-	4-Hydroxy-3-methoxymandelate	Phenolic acids	Phenolic acids	55-10-7	B	25888.3	14904.7	41308.7	22013.3	26905.3	29577.7	15921	C05584	ko00350,ko01100
Li512111	520.122	C24H24O13	[M-H]-	Isorhamnetin-3-O-(6''-acetylglucoside)	Flavonoids	Flavonols	-	B	25711.3	18723.3	33299	180933	9041.9	44934.3	39988.7	--	--
Zmpn000095	262.045	C6H15O9P	[M-H]-	Sorbitol-6-phosphate	Others	Saccharides and Alcohols	20479-58-7	B	25567.7	21281.7	57397.7	19360	20330.7	21906.3	27147	C01096	ko00051,ko01100
Hmbp001276	168.042	C8H8O4	[M+H]+	Gallacetophenone	Phenolic acids	Phenolic acids	528-21-2	A	25373	494377	51176.7	495020	68440.7	226790	34621	--	--
mws0061	464.095	C21H20O12	[M-H]-	Quercetin-3-O-galactoside (Hyperin)	Flavonoids	Flavonols	482-36-0	A	25340.7	1546180	44828.3	983677	1.82883e+06	168800	2.1942e+06	C10073	--
pme3553	186.032	C11H6O3	[M+H]+	Psoralen	Lignans and Coumarins	Coumarins	66-97-7	B	25164.3	9	16940.3	9	12625.1	9	9	C09305	ko01110
pme1086	307.084	C10H17N3O6S	[M-H]-	Glutathione reduced form	Amino acids and derivatives	Amino acids and derivatives	70-18-8	A	25162.7	302600	35265.3	155273	107493	238583	130347	C00051	ko00270,ko00480,ko01100,ko02010
pmn001319	414.131	C22H22O8	[M-H]-	1-O-Feruloyl-3-O-p-Coumaroylglycerol	Phenolic acids	Phenolic acids	-	A	25151.7	215382	41354.7	48129.7	72208.7	83537	25332.3	--	--
pmb3053	524.132	C27H24O11	[M-H]-	Tricin-4'-O-eudesmic acid	Flavonoids	Flavonoid	-	B	24938.3	12189.6	31222.3	11483.7	16306	15041.3	22687.3	--	--
pme1173	136.039	C5H4N4O	[M+H]+	Allopurinol	Nucleotides and derivatives	Nucleotides and derivatives	315-30-0	B	24854	109028	56949.3	89360.7	135731	56569.3	13073.1	--	--
Hmbn005456	400.116	C21H20O8	[M-H]-	1-O-Caffeoyl-3-O-p-coumaroylglycerol	Lipids	Glycerol ester	-	B	23548.7	448070	30718.3	393633	138730	98885	58255.3	--	--
Lmbn002072	160.074	C7H12O4	[M-H]-	2-Propylsuccinic acid	Organic acids	Organic acids	618-57-5	B	23463.3	10710.3	25044.3	11452.7	13493.7	20270.7	7396.33	C16657	--
Lmbn001930	122.037	C7H6O2	[M-H]-	2-Hydroxybenzaldehyde (Salicylaldehyde)	Phenolic acids	Phenolic acids	90-02-8	B	23325.7	14957.6	11833.7	19824.7	18350.3	13021.7	16731.7	C06202	ko01100
ML10197929	131.069	C4H9N3O2	[M-H]-	Creatine	Others	Others	57-00-1	B	23289.3	8574.63	25784.7	19581.7	17300.7	9	5181.47	C00300	ko00260,ko00330,ko01100
mws1383	242.08	C12H10N4O2	[M+H]+	Lumichrome	Alkaloids	Alkaloids	1086-80-2	B	23202	19382.3	15128.7	28720	20369.7	21958.7	25937	C01727	ko00740
Zmjp010694	358.105	C19H18O7	[M+H]+	5-Hydroxy-3,7,3',4'-tetramethoxyflavone (Retusin)	Flavonoids	Flavonoid	1245-15-4	B	23067	13721.3	39312.3	28891.7	8299.93	16925	12245	--	--
Lmpp003465	480.09	C21H20O13	[M-H]-	Myricetin-3-O-glucoside	Flavonoids	Flavonols	19833-12-6	B	22992.7	97299.3	9359	49359.7	165987	151606	95041.7	--	--
pma0149	340.079	C15H16O9	[M+H]+	Sinapoyl malate	Phenolic acids	Phenolic acids	92344-58-6	B	22797.3	111085	35329.7	56974.7	65333.7	96330.3	51012.3	C02887	ko00940
pme3200	73.064	C2H7N3	[M+H]+	1-methylguanidine	Nucleotides and derivatives	Nucleotides and derivatives	471-29-4	B	22009.3	38504.7	15327	27251.7	27304	28364.3	34186.3	C02294	--
Lmhn003074	310.069	C14H14O8	[M-H]-	Feruloylmalic acid	Phenolic acids	Phenolic acids	-	A	22009	25290.3	5868.03	119050	12533.7	7888.37	8374.73	--	--
pme1194	227.091	C9H13N3O4	[M+H]+	2'-Deoxycytidine	Nucleotides and derivatives	Nucleotides and derivatives	951-77-9	B	21922	65700.3	16430	36829.3	29766	90146.7	44485	C00881	ko00240,ko01100,ko02010
pme3475	272.068	C15H12O5	[M+H]+	Butin	Flavonoids	Dihydroflavone	492-14-8	B	21821	25907.7	16428	24636	25676.3	33377	16389.7	C09614	ko00941
GQ512004	455.242	C25H33N3O5	[M+H]+	N1-Dihydrocaffeoyl-N10-coumaroyl spermidine	Alkaloids	Phenolamine	-	B	21487.3	13622.5	2939.37	5553.7	7687.93	13604.9	30810.3	--	--
Lmhp010334	516.33	C27H48O9	[M+H]+	2-Linoleoylglycerol-1-O-glucoside	Lipids	Glycerol ester	-	B	21282.7	13414.3	11448.3	13006.3	18438.3	5160.8	26247	--	--
mws0906	342.131	C16H22O8	[M-H]-	Coniferin	Phenolic acids	Phenolic acids	531-29-3	A	21105	498707	9	261670	92947.3	56571	89381	C00761	ko00940
pme1598	464.132	C22H24O11	[M-H]-	Hesperetin-5-O-glucoside	Flavonoids	Dihydroflavonol	69651-80-5	B	20780.3	1.11865e+06	39941.3	574427	1.06414e+06	118130	1383300	--	--
Zmyn000110	259.046	C6H14NO8P	[M-H]-	D-Glucosamine 1-phosphate	Others	Saccharides and Alcohols	2152-75-2	B	20530.3	7778.1	26306.7	14795	15414.3	23746.3	22339.7	C06156	ko00520,ko01100
pmn001400	376.116	C19H20O8	[M-H]-	2,3,5,4'-Tetrahydroxystilbene-2-O-D-xyloside	Others	Stilbene	-	B	20504	29835.7	17787.3	23523	28919	25499.3	26924.3	--	--
pmb3072	482.142	C22H26O12	[M-H]-	3-O-p-Coumaroylshikimic acid-O-glucoside	Phenolic acids	Phenolic acids	-	A	20092	125410	31088.7	144976	133938	369320	80942.3	--	--
Lmbn003524	172.11	C9H16O3	[M-H]-	9-Oxononanoic acid	Organic acids	Organic acids	2553-17-5	B	19996	18658.7	15083.7	17517.7	18951.7	18913	22993	C16322	ko00592,ko01110
mws0054	290.079	C15H14O6	[M-H]-	Catechin	Flavonoids	Flavanols	154-23-4	B	19932.3	13486	46748.7	9207.67	28965.7	25849.3	12894	C06562	ko00941,ko01110
pmp001214	310.147	C16H24NO5+	[M]+	Sinapine	Alkaloids	Alkaloids	18696-26-9	B	19697.3	15670	36526	46651	6584.3	37636.3	30683.7	C00933	ko00940
pme2074	323.21	C18H29NO4	[M-H]-	(-)-Jasmonoyl-L-Isoleucine	Organic acids	Organic acids	120330-93-0	B	19337.3	3637.6	7308.6	4877.43	6972.77	5322.43	8464.57	C18699	ko04075
mws0875	178.041	C5H10N2O3S	[M+H]+	L-Cysteinyl-L-glycine	Amino acids and derivatives	Amino acids and derivatives	19246-18-5	B	19205.3	44398	27356	36922.7	29046.7	72820	35041.3	C01419	ko00480,ko01100
mws0856	464.095	C21H20O12	[M-H]-	Quercetin-4'-O-glucoside (Spiraeoside)	Flavonoids	Flavonols	20229-56-5	B	18788.3	1.15517e+06	11654	541117	1.07011e+06	112089	1.19485e+06	--	--
mws1167	132.006	C4H4O5	[M-H]-	Oxaloacetic acid	Organic acids	Organic acids	328-42-7	B	18778.7	12152.5	22450.7	14455	18438.4	14648.7	20117	C00036	ko00010,ko00020,ko00250,ko00620,ko00630,ko00710,ko01100,ko01110,ko01200,ko01210,ko01230
mws2367	300.121	C14H20O7	[M-H]-	Salidroside	Phenolic acids	Phenolic acids	10338-51-9	B	18686.3	44841.7	25696.3	43327	31454	28990.7	21729.7	C06046	ko00350,ko01100
mws0091	464.095	C21H20O12	[M-H]-	Quercetin-3-O-glucoside (Isoquercitrin)*	Flavonoids	Flavonols	482-35-9	B	18605	1.01186e+06	29160	635293	1.31057e+06	98577.3	1445430	C05623	ko00944,ko01100,ko01110
Lmmn000214	488.174	C18H32O15	[M-H]-	Solatriose	Others	Saccharides and Alcohols	528-40-5	B	18408.7	38111.7	192020	22091.3	17962.7	34616	44263	--	--
mws0724	299.087	C10H13N5O6	[M-H]-	8-Hydroxyguanosine	Nucleotides and derivatives	Nucleotides and derivatives	3868-31-3	B	18334.7	13518.2	45141.3	22831.3	33725	33874.7	20981.7	--	--
Cmzp002057	314.1	C14H18O8	[M+H]+	6-O-Acetylarbutin	Phenolic acids	Phenolic acids	10338-88-2	B	18326.7	12652	9	4769	7237.5	34470.1	36936.7	--	--
HJN055	436.136	C21H24O10	[M-H]-	Dihydrocharcone-4'-O-glucoside	Flavonoids	Chalcones	-	B	18315	42714	29689	21755.3	23950	31109.7	36010.7	--	--
mws0047	578.164	C27H30O14	[M+H]+	Apigenin-7-O-neohesperidoside (Rhoifolin)	Flavonoids	Flavonoid	17306-46-6	B	18026.7	30993.7	20265.3	16795.3	35299	37100.3	24978	C12627	ko00944
mws0982	125.095	C6H11N3	[M+H]+	1-Methylhistamine	Alkaloids	Alkaloids	501-75-7	B	17991.3	19641	15980	17572	16070.3	21623	16050	C05127	ko00340,ko01100
pme2960	272.068	C15H12O5	[M+H]+	Naringenin chalcone*	Flavonoids	Chalcones	73692-50-9	B	17933.7	27996	19860.3	21775.3	21498.3	32914.3	18687.7	C06561	ko00941,ko01100,ko01110
Lmcp003788	478.111	C22H22O12	[M+H]+	Isotamarixin	Flavonoids	Flavonols	-	B	17893.7	178467	10231.3	1129150	351220	1.99253e+06	88428.3	--	--
mws2209	448.101	C21H20O11	[M+H]+	Kaempferol-3-O-glucoside (Astragalin)*	Flavonoids	Flavonols	480-10-4	B	17737.7	289330	34673	99887	95943	508497	1094540	C12249	ko00944,ko01110
mws0355	442.09	C22H18O10	[M-H]-	Catechin gallate*	Flavonoids	Flavanols	130405-40-2	A	17414	15156.2	14080	12621	30794.7	29039.3	18087	--	--
Zmxp002867	624.168	C28H32O16	[M+H]+	Chrysoeriol-5,7-di-O-glucoside	Flavonoids	Flavonoid	-	B	17319.7	210043	16399.7	19951.7	21909.7	27715	553437	--	--
Lmbn005443	294.219	C18H30O3	[M-H]-	13-KODE; (9Z,11E)-13-Oxooctadeca-9,11-dienoic acid*	Lipids	Free fatty acids	54739-30-9	B	17233.7	4390.07	27784.7	5552.4	8242.07	3979.37	8450.1	C14765	ko00591
HJAP128	770.227	C34H42O20	[M+H]+	Isorhamnetin-3-O-rutinoside-7-O-rhamnoside	Flavonoids	Flavonoid	-	A	17215.3	306823	8099.17	3.01873e+06	920577	3828800	142374	--	--
mws1195	178.063	C10H10O3	[M+H]+	p-Coumaric acid methyl ester*	Phenolic acids	Phenolic acids	3943-97-3	A	17159.3	25698	56041	32960.3	24834	19473.3	16227.7	--	--
Lmmp003817	534.101	C24H22O14	[M+H]+	Kaempferol-3-O-(6''-malonyl)glucoside*	Flavonoids	Flavonols	-	B	16934.7	58866.3	18332	67385.3	10901.3	19326.3	103046	--	--
mws0089	448.101	C21H20O11	[M-H]-	Kaempferol-7-O-glucoside*	Flavonoids	Flavonols	16290-07-6	B	16780.5	197407	26486	69640.7	56652	335520	949397	--	--
mws0183	154.027	C7H6O4	[M-H]-	3,4-Dihydroxybenzoic acid (Protocatechuic acid)*	Phenolic acids	Phenolic acids	99-50-3	B	16758.3	127731	28596.7	45552	103009	45886.3	39426	C00230	ko01100,ko01110
mws0102	161.048	C9H7NO2	[M-H]-	Indole-5-carboxylic acid	Alkaloids	Plumerane	1670-81-1	B	16565	7851.27	19443.7	9060.7	8497.07	8796.3	11482.8	--	--
Lmmp002560	640.128	C27H28O18	[M+H]+	Quercetin-3-O-(2''-O-glucosyl)glucuronide	Flavonoids	Flavonols	-	B	16563.3	2820.67	1814.17	6063	10400.4	8821.7	21143	--	--
pmb2789	310.214	C18H30O4	[M-H]-	13S-Hydroperoxy-6Z,9Z,11E-octadecatrienoic acid	Lipids	Free fatty acids	121107-97-9	B	16451.3	9	19569.3	9	3589.57	2536.23	9	--	--
pme0278	190.095	C7H14N2O4	[M+H]+	2,6-Diaminooimelic acid	Amino acids and derivatives	Amino acids and derivatives	583-93-7	A	16383	41143.3	20543	18251.7	21523	25677.7	23694.7	C00666	ko00300,ko01100,ko01110,ko01230
pmb2786	294.219	C18H30O3	[M-H]-	9-Hydroxy-10,12,15-octadecatrienoic acid*	Lipids	Free fatty acids	89886-42-0	B	16359.7	4210.17	26736	6395.23	7631.5	3824.2	8826.73	C16326	ko00592
pme0001	610.19	C28H34O15	[M-H]-	Hesperetin-7-O-neohesperidoside(Neohesperidin)	Flavonoids	Dihydroflavone	13241-33-3	B	16090.3	7346.33	35353.7	6075	8064.7	55970.7	10374.7	C09806	ko00941
pmp001176	301.131	C17H19NO4	[M+H]+	Dihydrocaffeoyltyramine	Alkaloids	Phenolamine	-	B	16079	40129	2872.57	21066.7	33774.3	54429.3	143055	--	--
pme3350	283.092	C10H13N5O5	[M+H]+	8-Hydroxy-2-deoxyguanosine	Nucleotides and derivatives	Nucleotides and derivatives	88847-89-6	B	15918.7	10305.9	9	18208.3	22890	6263.5	10621.1	--	--
Lmbn001609	146.058	C6H10O4	[M-H]-	2-Acetyl-2-Hydroxybutanoic Acid	Organic acids	Organic acids	-	B	15784.7	16614	29036	13027	19572	23310	12515.8	C06006	ko00290,ko01100,ko01110,ko01210,ko01230
Lmqn000213	666.222	C24H42O21	[M-H]-	Stachyose	Others	Saccharides and Alcohols	470-55-3	B	15610.7	6388.57	29202	6262.87	10594.8	5134.17	11438.7	C01613	ko00052,ko01100
pmp000703	520.152	C22H32O14	[M+NH4]+	6'-O-D-Glucosylsweroside	Terpenoids	Sesquiterpenoids	-	B	15459.6	98941.7	21684.7	48121.3	49767	32961.7	16361.6	--	--
Lmsn002815	594.158	C27H30O15	[M-H]-	Kaempferol-3-O-rutinoside(Nicotiflorin)*	Flavonoids	Flavonoid	17650-84-9	B	14943.7	169630	2796.37	493690	116351	13526.7	57870.3	C21833	ko00944,ko01110
Zmpn000638	131.069	C4H9N3O2	[M-H]-	3-Guanidinopropionic acid	Organic acids	Organic acids	353-09-3	B	14824	14852.3	78337.7	14071.3	13674.3	10929.4	21318.3	C03065	--
mws0895	432.106	C21H20O10	[M-H]-	Genistein-7-O-Glucoside (Genistin)	Flavonoids	Isoflavones	529-59-9	B	14817.3	40470.3	25480	33242.7	94896.3	43145	76214.3	C09126	ko00943
pmn001669	238.084	C12H14O5	[M-H]-	Methyl sinapate	Phenolic acids	Phenolic acids	20733-94-2	A	14768.7	19243.3	113701	30916.3	35347.7	12889.2	4956.7	--	--
pmb2855	308.122	C11H20N2O8	[M-H]-	L-Glutamine-O-glycoside	Amino acids and derivatives	Amino acids and derivatives	-	B	14713.9	19020.7	10426.7	15518.7	9569.13	13455.3	11851.6	--	--
mws0036	610.19	C28H34O15	[M-H]-	Hesperetin-7-O-rutinoside (Hesperidin)	Flavonoids	Dihydroflavone	520-26-3	B	14533.7	8649.87	26557	15294.3	10586	47658	8077.57	C09755	--
Zmhn002334	356.111	C16H20O9	[M-H]-	6-O-Feruloyl-D-glucose	Phenolic acids	Phenolic acids	137887-25-3	B	14067.3	58258	30389	67743	101151	60644.3	37319	--	--
Lmhp009890	545.348	C28H52NO7P	[M+H]+	LysoPC 20:3	Lipids	LPC	1199257-41-4	B	14065.7	10316.9	9674.17	14963.3	6507.43	7194.33	11641.3	--	--
Lmbn006152	280.24	C18H32O2	[M-H]-	(9Z,11E)-Octadecadienoic acid	Lipids	Free fatty acids	2540-56-9	B	13901.3	8566	16428.3	11817.7	10759.1	8277.93	12961.3	C04056	ko00591
mws0572	125.059	C5H7N3O	[M+H]+	5-Methylcytosine	Nucleotides and derivatives	Nucleotides and derivatives	554-01-8	B	13828.7	15558	6806.47	11420.8	14479.7	5642.57	7894.87	C02376	ko00240,ko01100
pmb0628	612.169	C27H32O16	[M+H]+	Eriodictyol-8-C-glucoside-4'-O-glucoside	Flavonoids	Dihydroflavone	-	B	13826	42615	20408	49332.3	41429.7	40111.7	21007.7	--	--
pme1286	384.122	C14H20N6O5S	[M+H]+	S-(5'-Adenosy)-L-homocysteine	Amino acids and derivatives	Amino acids and derivatives	979-92-0	A	13669.7	17292.7	38548	13124.3	16445.7	12513.4	10783.2	C00021	ko00270,ko01100,ko01230
Lmsp002982	772.206	C33H40O21	[M+H]+	Quercetin-3-O-sophoroside-7-O-rhamnoside	Flavonoids	Flavonols	-	B	13666.3	328253	3734.1	522410	194730	29292	49782.3	--	--
pmb0532	348.047	C10H13N4O8P	[M+H]+	Inosine 5'-monophosphate	Nucleotides and derivatives	Nucleotides and derivatives	131-99-7	B	13543.7	29610.3	33955.3	19605.7	24370.7	16261.3	14582	C00130	ko00230,ko01100,ko01110
pmd0143	551.395	C28H58NO7P	[M+H]+	LysoPC 20:0	Lipids	LPC	108341-80-6	B	13329.1	19213	21054.7	23182	12871	7204.7	9482.63	--	--
Lmhp010573	516.33	C27H48O9	[M+H]+	1-Linoleoylglycerol-3-O-glucoside	Lipids	Glycerol ester	-	B	13232.3	8189.77	17644.7	9509.53	10675.9	2880.27	9767.8	--	--
Lmgn001670	138.032	C7H6O3	[M-H]-	Salicylic acid	Phenolic acids	Phenolic acids	69-72-7	B	13089.4	47420	17042	38928.7	33544.7	36147.3	11689.5	C00805	ko00360,ko01100,ko01110,ko04075
Lmgp003270	368.074	C16H16O10	[M+H]+	Scopoletin-7-O-glucuronide	Lignans and Coumarins	Coumarins	132752-65-9	B	13030.7	9	9	178381	9	9	9	--	--
Lmbn004685	312.23	C18H32O4	[M-H]-	5S,8R-DiHODE; (5S,8R,9Z,12Z)-5,8-Dihydroxyoctadeca-9,12-dienoate	Lipids	Free fatty acids	-	B	13004	8035.8	22366.7	6510.37	10859.1	8330.77	5729.77	C20186	ko00591
pmb2620	208.074	C11H12O4	[M-H]-	3,4-Dimethoxycinnamic acid	Phenolic acids	Phenolic acids	14737-89-4	A	12947	12707.2	53859.7	36874	24616	11058.9	8675.7	--	--
pmb1452	273.267	C16H35NO2	[M+H]+	N-Lauryldiethanolamine	Lipids	Free fatty acids	1541-67-9	B	12771.7	15841	16231.7	12244	15864	12716	18400	--	--
pmb1587	206.131	C13H18O2	[M+H]+	4-Hydroxy-3,5-diisopropylbenzaldehyde	Phenolic acids	Phenolic acids	10537-86-7	B	12729	12369	6997.77	11611.3	12116.9	9174.33	10812.7	--	--
Hmqp006235	515.297	C26H46NO7P	[M+H]+	LysoPC 18:4	Lipids	LPC	-	B	12642.7	2265.2	5420	3200.23	2695.27	2423.07	5210.43	--	--
pme3961	251.102	C10H13N5O3	[M+H]+	2'-Deoxyadenosine	Nucleotides and derivatives	Nucleotides and derivatives	958-09-8	B	12604	27456.3	13240.3	46706.7	30237.7	46827.3	9381	C00559	ko00230,ko01100,ko02010
Lmsp003939	624.169	C28H32O16	[M+H]+	Isorhamnetin-3-O-galactoide-7-O-rhamnoside	Flavonoids	Flavonols	-	A	12558.6	262067	6892.93	2.05177e+06	734623	3228200	101304	--	--
mws0704	141.019	C2H8NO4P	[M-H]-	O-Phosphorylethanolamine	Alkaloids	Alkaloids	1071-23-4	B	12469.3	11048.7	14740	15048.8	15557	16534	14367.7	C00346	ko00564,ko00600,ko01100
pmp000589	550.096	C24H22O15	[M+H]+	Quercetin-7-O-(6''-malonyl)glucoside	Flavonoids	Flavonols	-	B	12430.4	38317	21818.3	176147	23291.7	32837.7	25317	--	--
mws0057	450.116	C21H22O11	[M+H]+	Eriodictyol-7-O-glucoside	Flavonoids	Dihydroflavone	38965-51-4	B	12373.3	434467	51232.3	44159.7	15572	253427	120491	--	--
pme0310	198.053	C9H10O5	[M-H]-	Ethyl gallate	Tannins	Tannin	831-61-8	B	12326.2	3996.07	69850.2	1428.96	1286.2	1987.49	424.8	--	--
pmb0566	580.143	C26H28O15	[M+H]+	Luteolin-7-O-glucoside-5-O-arabinoside	Flavonoids	Flavonoid	-	B	12260.6	23386	13283.9	13252.3	22297	13557	9	--	--
HJAP127	756.212	C33H40O20	[M+H]+	Quercetin-3-O-(2''-O-Rhamnosyl)rutinoside	Flavonoids	Flavonols	55696-57-6	A	12260	762777	5175.57	6.88483e+06	3.32393e+06	2.16843e+06	697877	--	--
Lmjp002461	610.153	C27H30O16	[M+H]+	Quercetin-3-O-neohesperidoside	Flavonoids	Flavonols	117611-67-3	A	12231.5	1035620	6069.6	6137500	2979300	1.81813e+06	744170	--	--
mws0064	288.063	C15H12O6	[M-H]-	Eriodictyol (5,7,3',4'-Tetrahydroxyflavanone)	Flavonoids	Dihydroflavone	552-58-9	B	12048.2	195445	26418	40284.7	6645.2	115029	8488.3	C05631	ko00941,ko01100,ko01110
pmb0494	294.158	C15H22N2O4	[M+H]+	Sinapoylputrescine	Alkaloids	Phenolamine	70185-57-8	B	11947.3	243117	9	84010.7	117861	23775.3	9	--	--
pmb0618	626.185	C28H34O16	[M+H]+	Hesperetin-8-C-glucoside-3'-O-glucoside	Flavonoids	Flavonoid carbonoside	-	B	11876.6	200200	11414.3	208477	102182	19746.3	64304.3	--	--
Lmmp002963	624.169	C28H32O16	[M+H]+	6-C-Methylquercetin-3-O-rutinoside	Flavonoids	Flavonols	-	A	11842.7	259910	3906.67	2.03197e+06	531713	3.22297e+06	88317.7	--	--
pma6460	338.1	C16H18O8	[M-H]-	4-O-p-Coumaroylquinic acid	Phenolic acids	Phenolic acids	32451-86-8	B	11786.2	50160.3	3933.37	78664	8370.4	22835.8	6607.67	C10441	--
pmf0314	290.261	C20H34O	[M-H]-	(+)-cis-Abienol	Others	Saccharides and Alcohols	17990-16-8	B	11751.2	12021	10266.1	12691.3	10413.8	11423.3	10562.4	--	--
pme0460	290.079	C15H14O6	[M+H]+	Epicatechin	Flavonoids	Flavanols	490-46-0	B	11720.2	14638.3	11368.7	11533.3	24181	12253.9	15290.7	C09727	ko00941,ko01100,ko01110
mws1397	442.09	C22H18O10	[M-H]-	Epicatechin gallate*	Flavonoids	Flavanols	1257-08-5	A	11693	12411.3	11667.8	9975.27	26907.8	25179.3	14203.8	--	--
pme2550	174.016	C6H6O6	[M-H]-	Cis-Aconitic acid	Organic acids	Organic acids	585-84-2	B	11379.1	9469.27	6994.9	15523.3	13223.3	17788.3	19613	C00417	ko00020,ko00630,ko00660,ko01100,ko01110,ko01210
mws2104	194.079	C7H14O6	[M-H]-	D-Pinitol	Others	Saccharides and Alcohols	10284-63-6	B	11331.3	32359	17266	14671.2	16768.7	8877.9	12436.2	C03844	--
mws1329	464.095	C21H20O12	[M-H]-	Quercetin-7-O-glucoside*	Flavonoids	Flavonols	491-50-9	B	11229.3	687603	9858.33	362477	674747	72136.7	802027	C12639	--
Lmfp001509	316.079	C13H16O9	[M+H]+	1-O-Galloyl-rhamnose	Tannins	Tannin	-	B	10909.8	28233.3	6824.93	30089	27525.7	28084.3	23445	--	--
Lmsp004045	624.169	C28H32O16	[M+H]+	Isorhamnetin-3-O-glucoside-7-O-rhamnoside	Flavonoids	Flavonols	-	A	10906.2	246803	4672.4	2.01133e+06	751467	3162100	94602.3	--	--
Lmdp004892	534.101	C24H22O14	[M+H]+	Kaempferol-3-O-(6''-malonyl)galactoside*	Flavonoids	Flavonols	-	B	10779.6	58426.7	18414.3	57281.7	7811.03	20519	97732	--	--
pma0791	520.122	C24H24O13	[M+H]+	Naringenin-7-O-(6''-malonyl)glucoside	Flavonoids	Flavanols	-	B	10619.1	17884.3	24651.6	12888.7	6967.97	7216.97	50564.7	--	--
mws0917	330.074	C17H14O7	[M-H]-	3,7-Di-O-methylquercetin	Flavonoids	Flavonols	2068-02-2	A	10556.8	18829	34127.4	22297.3	15944.7	16694.7	9679.4	C01265	ko00944
pmb0774	176.095	C10H12N2O	[M+H]+	N-Hydroxytryptamine*	Alkaloids	Phenolamine	-	B	10511.2	83969	58426.4	9625.23	10840.4	24043	13655	C17203	ko00380,ko01100
pme1540	624.169	C28H32O16	[M+H]+	Isorhamnetin-3-O-neohesperidoside	Flavonoids	Flavonols	55033-90-4	A	10400.1	233047	8942.3	1880500	628533	2.69957e+06	88399	--	--
mws0180	154.027	C7H6O4	[M-H]-	2,5-Dihydroxybenzoic acid; Gentisic Acid*	Phenolic acids	Phenolic acids	490-79-9	B	10164.7	79266.3	17917.2	28115.3	73057.7	31835	28810.7	C00628	ko00350,ko01100
pme1373	307.057	C9H14N3O7P	[M-H]-	2'-Deoxycytidine-5'-monophosphate	Nucleotides and derivatives	Nucleotides and derivatives	1032-65-1	B	10071.1	40194.3	1606.9	7599.63	4867.43	7208.07	7258.17	C00239	ko00240,ko01100
Hmcn000773	508.179	C21H32O14	[M-H]-	6'-O-Glucosylaucubin	Others	Others	-	B	10048.7	10379	17795	17599.3	13650	3619.87	7462.33	--	--
mws0438	152.068	C5H12O5	[M-H]-	L-Arabitol	Others	Saccharides and Alcohols	7643-75-6	B	9987	8155.83	16296.5	12133.9	11929.7	7454.27	8070.73	C00532	ko00040,ko01100
pmp001269	285.303	C18H39NO	[M+H]+	Hexadecyl ethanolamine	Alkaloids	Alkaloids	-	B	9690.1	11264.5	9350.53	10663.7	9978.33	11063.1	16998.3	--	--
Zmhn001883	330.095	C14H18O9	[M-H]-	Vanillic acid-4-O-glucoside	Phenolic acids	Phenolic acids	32142-31-7	B	9671.9	219823	19676.7	189303	20995	74811.7	4548.7	--	--
pme2024	176.095	C10H12N2O	[M+H]+	Serotonin*	Alkaloids	Plumerane	50-67-9	B	9478.2	71971.3	66345.7	10960	16385	22732.3	13485.7	C00780	ko00380,ko01100
Hmbn005951	384.121	C21H20O7	[M-H]-	1,3-O-Di-p-Coumaroylglycerol	Phenolic acids	Phenolic acids	-	A	9363.27	39299.9	16573.3	10119.8	8838	58972.3	10593.2	--	--
mws1155	182.079	C6H14O6	[M-H]-	D-Mannitol*	Others	Saccharides and Alcohols	69-65-8	B	9274.6	13414	23280	17802.3	13184.7	11937.3	14492	C00392	ko00051,ko01100,ko02010
pmp000117	432.142	C22H24O9	[M+H]+	3,5,6,7,8,3',4'-Heptamethoxyflavone	Flavonoids	Flavonols	1178-24-1	B	9168.73	43264.7	8107.57	9593.37	9274.2	10647.4	19406.7	--	--
Lmbn001676	146.058	C6H10O4	[M-H]-	3-Hydroxy-3-Methyl-2-Oxopentanoic Acid	Organic acids	Organic acids	-	B	9109.7	8371.4	15597.7	6961.13	11249.6	13839.8	2560.83	C14463	ko00290,ko01110,ko01210
pmb0764	143.04	C6H9NOS	[M+H]+	4-Methyl-5-thiazoleethanol	Others	Others	137-00-8	B	9046.07	12333	5117.43	6363.3	10064.4	2184.97	8827.13	C04294	ko00730,ko01100
pmb0962	234.158	C10H22N2O4	[M+H]+	L-Lysine-Butanoic Acid	Amino acids and derivatives	Amino acids and derivatives	80407-71-2	B	9004.47	6978.2	9586.33	5215.53	5595.83	7239.03	9053.83	--	--
mws4002	153.079	C8H11NO2	[M+H]+	Dopamine	Alkaloids	Alkaloids	51-61-6	B	8776.7	9569.6	15803.9	4446.27	16917.3	4792.7	11517.2	C03758	ko00350,ko00950,ko00965,ko01100,ko01110
pme0428	238.084	C12H14O5	[M-H]-	3,4,5-Trimethoxycinnamic acid	Phenolic acids	Phenolic acids	90-50-6	B	8627.53	13213	6934.13	5793.53	15433.3	1671.13	49019	--	--
pme0376	272.068	C15H12O5	[M-H]-	Naringenin (5,7,4'-Trihydroxyflavanone)*	Flavonoids	Dihydroflavone	480-41-1	B	8578.1	9137.73	6888.1	8685.17	8619.07	11209.4	7649.83	C00509	ko00941,ko00943,ko01100,ko01110
pmp000113	388.116	C20H20O8	[M+H]+	5-Hydroxy-6,7,8,3',4'-pentamethoxyflavone	Flavonoids	Flavonoid	2174-59-6	B	8463.33	9310.6	9593.13	9265.67	8202.63	9984.2	9875.7	--	--
pma3724	368.111	C17H20O9	[M+H]+	1-O-Feruloylquinic acid	Phenolic acids	Phenolic acids	-	B	8454	24692.7	9	265823	13236.7	9	9	--	--
mws1488	256.24	C16H32O2	[M-H]-	Palmitic acid	Lipids	Free fatty acids	57-10-3	B	8434.6	5092.63	9337.07	6288.57	6298.87	5837.73	6473.6	C00249	ko00061,ko00062,ko00071,ko00073,ko01040,ko01100,ko01212
Lmtn004049	264.136	C15H20O4	[M-H]-	Abscisic acid	Organic acids	Organic acids	21293-29-8	B	8376.53	6869.07	8518.7	5048.97	8641.43	13355.7	15075.3	C06082	ko00906,ko01100,ko01110,ko04075
pmb2795	178.063	C10H10O3	[M-H]-	4-Methoxycinnamic acid*	Phenolic acids	Phenolic acids	830-09-1	B	8132.07	10695.9	25309	13532	8320.8	8135.5	6491.67	--	--
Lmdn003756	194.058	C10H10O4	[M-H]-	Methyl caffeate	Phenolic acids	Phenolic acids	3843-74-1	A	8101.23	14872.9	14696	13659.7	18643.7	15491.3	22516.3	C10477	--
pme0513	152.068	C5H12O5	[M-H]-	Xylitol	Others	Saccharides and Alcohols	87-99-0	B	8098.5	9830.1	24468.3	11181.6	12404.4	6059.33	7510.3	C00379	ko00040,ko01100,ko02010
Hmmn003659	550.132	C25H26O14	[M-H]-	Limocitrin-7-O-(6''-Acetyl)glucoside	Flavonoids	Flavonols	-	B	7949.9	24777.3	11282.6	13837.3	7975.97	15412.7	12481.7	--	--
mws1349	301.298	C18H39NO2	[M+H]+	Dihydrosphingosine	Lipids	Sphingolipids	764-22-7	B	7939.17	19133.7	5560.5	16515	12532.2	18108.3	15951.7	C00836	ko00600,ko01100
mws1375	303.143	C12H21N3O6	[M+H]+	Nicotianamine	Amino acids and derivatives	Amino acids and derivatives	34441-14-0	A	7851.53	40449.7	15525.7	9960.4	9712.6	16305.7	18407.7	C05324	--
Lmhp010162	467.301	C22H46NO7P	[M+H]+	LysoPE 17:0	Lipids	LPE	-	B	7387.6	2645.5	16311	4194.27	3900.5	2065.43	3712.4	--	--
Zmjn003398	228.136	C12H20O4	[M-H]-	2-Dodecenedioic acid	Lipids	Free fatty acids	6402-36-4	B	7248.97	9	35671.3	4933.13	1824.53	908.467	665.633	C16308	ko00592,ko01110
Hmmp004534	928.504	C47H76O18	[M+NH4]+	Hederagenin-3-O-glucosyl(1-2)glucosyl(1-4)arabinoside	Terpenoids	Triterpene Saponin	149475-29-6	B	7110.23	9	15355.7	9	11266	9	9	--	--
Lmhp008337	425.254	C19H40NO7P	[M+H]+	LysoPE 14:0(2n isomer)	Lipids	LPE	-	B	6896.67	1676.4	8391.33	1695.97	1461.2	1484.27	1646.6	--	--
Lmhp009497	501.286	C25H44NO7P	[M+H]+	LysoPE 20:4	Lipids	LPE	-	B	6802.7	2589.7	5270.87	2247.7	2164.8	1593.3	1989.3	--	--
mws1641	164.033	C6H4N4O2	[M+H]+	Lumazine	Nucleotides and derivatives	Nucleotides and derivatives	487-21-8	B	6655.53	14229.7	7711.33	10821.5	12541.2	12228.8	10244.3	C03212	--
mws1430	424.371	C30H48O	[M+H]+	Lupenone	Terpenoids	Triterpene	1617-70-5	B	6499.33	9	23597.7	9	3449	9	9	C16990	--
mws0663	180.065	C7H8N4O2	[M+H]+	1,7-Dimethylxanthine	Nucleotides and derivatives	Nucleotides and derivatives	611-59-6	B	6463.9	4955.43	18185.3	2016.27	6397.83	5019	3435.83	C13747	ko00232,ko01100,ko01110
mws2118	436.137	C21H24O10	[M-H]-	Phloretin-2'-O-glucoside (Phlorizin)	Flavonoids	Chalcones	60-81-1	B	6380.23	18322.9	4942.97	4551.83	5791.63	2782.5	14084.7	C01604	ko00941,ko01110
pmb0790	493.18	C20H31NO13	[M+H]+	Pyridoxine-5'-O-diglucoside	Others	Vitamin	-	B	6090.73	11063.6	7735.3	9350.43	8045.77	14149	16468.7	--	--
mws0914	272.068	C15H12O5	[M-H]-	Pinobanksin*	Flavonoids	Dihydroflavonol	548-82-3	B	6065.4	9937.4	8662.4	7204.67	6685.93	8443.93	7888	C09826	ko00941
mws0251	126.043	C5H6N2O2	[M+H]+	Thymine	Nucleotides and derivatives	Nucleotides and derivatives	65-71-4	A	5875.47	17628.3	5073.13	7052.37	9192.63	8904.93	3722.8	C00178	ko00240,ko01100
Zmhn002508	472.158	C21H28O12	[M-H]-	4-p-Cumaroyl-rhamnosyl-(1→6)-D-glucose	Phenolic acids	Phenolic acids	-	B	5752.2	22990.7	13484.5	29087.7	38224.3	19510.3	12622.3	--	--
pme1651	175.063	C10H9NO2	[M+H]+	Indole 3-acetic acid (IAA)	Alkaloids	Plumerane	87-51-4	B	5493.8	6010.5	4922.03	10267.6	6715.67	6917.73	6200	C00954	ko00380,ko01100,ko04075
pmp000128	652.164	C29H32O17	[M+H]+	Limocitrin-3-O-(3-hydroxy-3-methylglutarate)glucoside	Flavonoids	Flavonols	-	B	5254.53	6145.1	4291.6	9	14623.2	12343.9	4429.93	--	--
pme2816	300.209	C20H28O2	[M+H]+	4-Oxoretinol	Others	Vitamin	62702-55-0	B	5204.03	7379.57	4458.7	6548.23	6548.07	8165.7	7274.1	C16683	--
Hmxp008141	342.11	C19H18O6	[M+H]+	5,7,8,4’-Tetramethoxyflavone	Flavonoids	Flavonoid	6601-66-7	B	4708.6	5335.63	1.18775e+06	4645.43	4700.7	5000.73	6064.4	--	--
pme0275	116.047	C5H8O3	[M]-	4-Oxopentanoic Acid	Organic acids	Organic acids	123-76-2	B	4605.3	4541.6	4038.8	4930.37	4982.4	4698.23	3156.1	--	--
pmp000588	548.117	C25H24O14	[M+H]+	Diosmetin-7-O-(6''-malonyl)glucoside*	Flavonoids	Flavonoid	-	B	4497.73	6645.57	4649.07	5360.33	9	5068.93	23722.3	--	--
pmp000194	518.106	C24H22O13	[M+H]+	6''-O-Malonylgenistin	Flavonoids	Isoflavones	51011-05-3	B	4482	6598.37	3341	9	1735.07	9	1695100	C16192	ko00943
pma1303	491.301	C24H46NO7P	[M+H]+	LysoPC 16:2	Lipids	LPC	-	B	4433.07	7584.77	4582.33	9550.83	3280.63	6233.5	7028.87	--	--
mws0987	160.052	C10H8O2	[M+H]+	6-MethylCoumarin	Lignans and Coumarins	Coumarins	92-48-8	B	4393.17	5456.17	6989	8041.67	8283.07	5985.47	7787.67	--	--
Lmcn009122	254.225	C16H30O2	[M-H]-	(7Z)-Hexadecenoic acid*	Lipids	Free fatty acids	2416-19-5	A	4337.1	5064.37	6338.4	3827.83	7494.6	4034.1	5681.7	--	--
mws0361	254.225	C16H30O2	[M-H]-	Palmitoleic Acid*	Lipids	Free fatty acids	373-49-9	A	4331.4	4356.8	7127.5	4232.93	7234.17	3765.47	4311.83	C08362	ko00061
pmn001343	416.111	C21H20O9	[M-H]-	Chrysophanol-8-O-glucoside	Quinones	Anthraquinone	13241-28-6	B	4224.37	470897	12273.5	269373	54918.7	28117.2	32461.1	C10316	--
Lmmp005125	270.089	C16H14O4	[M+H]+	Pinostrobin Chalcone	Flavonoids	Chalcones	18956-15-5	B	4004.6	4949.3	5381.63	3528.67	4341.7	3166.63	3365.57	--	--
Wmzn000227	146.058	C6H10O4	[M-H]-	2,2-Dimethylsuccinic acid	Organic acids	Organic acids	597-43-3	B	3861.47	12302.2	6015.67	3764.07	3334.17	5250	5162.7	--	--
pmn001644	520.085	C23H20O14	[M-H]-	Quercetin-3-O-(2''-acetyl)glucuronide	Flavonoids	Flavonols	-	B	3830.57	9	8283.8	60608.7	9	22712.3	6907.47	--	--
pmb0130	202.111	C12H14N2O	[M+H]+	Acetryptine	Alkaloids	Phenolamine	3551-18-6	B	3520.8	4707.4	2999.47	3134.2	3845.23	3391.93	2448.9	--	--
mws5045	216.173	C12H24O3	[M-H]-	12-Hydroxydodecanoic acid	Lipids	Free fatty acids	505-95-3	B	3472.03	4430.37	7291.03	4221.7	3096.07	3078.83	4181.23	C08317	--
pmb2653	650.227	C24H42O20	[M-H]-	D(+)-Melezitose O-rhamnoside	Others	Saccharides and Alcohols	-	B	3376.63	5362.2	4580.43	1792.99	737.49	1700.47	2325.8	--	--
pme3137	238.063	C15H10O3	[M+H]+	3-Hydroxyflavone	Flavonoids	Flavonols	577-85-5	B	3280.87	6253.73	9	5182.23	3423.07	4204.23	4325.7	C20871	--
HJN110	456.36	C30H48O3	[M-H]-	Betulinic acid	Terpenoids	Triterpene	472-15-1	A	3190.73	9	14090.7	9	1994.77	9	744.867	C08619	--
Zmcp003989	594.158	C27H30O15	[M+H]+	Kaempferol-3-O-rhamnosyl(1→2)glucoside	Flavonoids	Flavonoid	-	A	3023.83	19898	9	1444400	293423	211563	27618.7	--	--
pme0220	224.141	C13H20O3	[M+H]+	Methyl jasmonate	Organic acids	Organic acids	1211-29-6	B	2995.07	2839.67	3963.87	4487.53	2110.5	3643.17	3065.53	C11512	ko00592,ko01110
Lmqn000780	607.082	C17H27N3O17P2	[M-H]-	Uridine 5'-diphospho-N-acetylglucosamine	Alkaloids	Alkaloids	528-04-1	B	2935.7	4207.13	5505.4	5621.67	5029.8	1135.17	2143.07	C00043	ko00520,ko01100
Lmyn008503	144.115	C8H16O2	[M-H]-	Octanoic acid	Lipids	Free fatty acids	124-07-2	B	2466.47	2215.37	4146.77	2859.77	2666.1	2086.33	2717.9	C06423	ko00061,ko00785,ko01100
ML10195036	299.282	C18H37NO2	[M+H]+	3-Dehydrosphinganine	Lipids	Sphingolipids	16105-69-4	B	2409.53	5564.33	1343.4	5677.4	3324.3	10358.5	6426.33	C02934	ko00600,ko01100
Lmsp009872	342.11	C19H18O6	[M+H]+	5,7,3',4'-Tetramethoxyflavone	Flavonoids	Flavonoid	855-97-0	B	2367.17	3334.23	626087	2836.93	2575.03	3236.17	3670.53	--	--
Hmln002199	506.107	C23H22O13	[M-H]-	Quercetin-3-O-(6''-acetyl)galactoside	Flavonoids	Flavonols	-	B	2281.07	11457.6	5941.17	72699.3	3397.7	7636.33	6368.47	--	--
pmn001663	418.163	C22H26O8	[M-H]-	Syringaresinol	Lignans and Coumarins	Lignans	21453-69-0	B	2280.57	2265.33	2064.57	3001.43	2305.33	2563.5	2576.77	C10889	--
Lmhp010040	503.301	C25H46NO7P	[M+H]+	LysoPE 20:3	Lipids	LPE	-	B	2253.87	1174.3	2822.23	2479.6	966.233	583.17	1359.67	--	--
Xmgn006542	194.057	C10H10O4	[M-H]-	Dimethyl Phthalate	Phenolic acids	Phenolic acids	131-11-3	B	2181.93	9464.23	4350.37	12477.8	9373.43	4573.33	3665.77	C11233	--
pme1662	286.084	C16H14O5	[M+H]+	5,4'-Dihydroxy-7-methoxyflavanone (Sakuranetin)	Flavonoids	Flavonoid	2957-21-3	B	2168.77	2425.73	1970.33	2149.77	1486.03	1766.93	2223.03	C09833	ko00941,ko01110
mws0474	230.152	C12H22O4	[M-H]-	Dodecanedioic aicd	Organic acids	Organic acids	693-23-2	B	1842.4	1347.83	2131.37	1431.16	1422.53	1280.3	1439.83	C02678	--
Lmsp003881	740.216	C33H40O19	[M+H]+	Kaempferol-3-O-rutinoside-7-O-rhamnoside	Flavonoids	Flavonols	-	A	1784.17	18200	719.333	1378460	310863	216850	29158.7	--	--
mws0049	306.074	C15H14O7	[M+H]+	Gallocatechin	Flavonoids	Flavanols	970-73-0	B	1783.53	32767.3	2817.4	9	20132.3	9	1605.97	C12127	ko00941,ko01110
Lmfn004065	434.085	C20H18O11	[M-H]-	Morin-3-O-arabinoside	Flavonoids	Flavonols	-	B	1391	18343	9	41767.3	24250	6266.37	27823.7	--	--
pme0321	432.106	C21H20O10	[M-H]-	Kaempferol-7-O-rhamnoside	Flavonoids	Flavonols	20196-89-8	B	1343.8	2843.17	1689.13	1766.7	1084.8	6388.3	9	--	--
Hmmp004765	1072.55	C53H84O22	[M+NH4]+	Oleanolic acid-3-O-xylosyl(1→2)glucoside-28-O-glucosyl(1→2)glucoside	Terpenoids	Triterpene Saponin	-	B	1272.57	9	3822.57	9	919.237	9	9	--	--
Zmgn004439	172.146	C10H20O2	[M-H]-	Decanoic acid	Organic acids	Organic acids	334-48-5	B	1225.62	985.953	1137.96	1174.27	1180.4	787.41	1262.27	C01571	ko00061,ko01100
mws0751	214.193	C13H26O2	[M-H]-	Tridecanoic Acid	Lipids	Free fatty acids	638-53-9	B	1222.1	1167.79	1534.6	1203.93	1683.7	1128.69	1561.23	C17076	--
Lmsp010393	358.105	C19H18O7	[M+H]+	Eupatorin-5-methylether (3'-hydroxy-5,6,7,4'-tetramethoxyflavone)	Flavonoids	Flavonoid	21764-09-0	B	746.26	1095.63	3544.8	1651.67	335.653	1798.87	721.333	--	--
Lmhn003799	502.111	C24H22O12	[M-H]-	Feruloylferuloyltartaric acid	Phenolic acids	Phenolic acids	-	B	545.533	7917.8	468.1	13016.9	4312.17	6658.2	25165.7	--	--
pmb2984	492.127	C23H24O12	[M-H]-	Eriodictyol-7-O-(6''-acetyl)glucoside	Flavonoids	Dihydroflavone	-	B	475.067	5065.93	1425.73	3188.1	1527.11	1090.07	1087.6	--	--
pme1777	611.161	C27H31O16+	[M]+	Cyanidin-3,5-O-diglucoside (Cyanin)	Flavonoids	Anthocyanins	2611-67-8	B	9	18824000	9	925233	13652000	9	1.12611e+07	C08639	ko00942
Hmmn002544	356.111	C16H20O9	[M-H]-	Ferulic acid-4-O-glucoside	Phenolic acids	Phenolic acids	117405-51-3	B	9	569713	9	43198	603080	9	189807	--	--
Lmqp001551	773.214	C33H41O21	[M]+	Cyanidin-3-O-sophorotrioside	Flavonoids	Anthocyanins	88110-66-1	B	9	535707	9	69250.3	546410	9	191813	--	--
pme2459	448.101	C21H20O11	[M+H]+	Luteolin-7-O-glucoside (Cynaroside)	Flavonoids	Flavonoid	5373-11-5	B	9	302697	49181.3	71076.3	45421.3	375853	2.03933e+06	C03951	ko00944
pmp001310	626.148	C27H30O17	[M+H]+	6-Hydroxykaempferol-3,6-O-Diglucoside	Flavonoids	Flavonols	-	B	9	248080	9	148928	118068	9	59237	--	--
Lmcp003402	478.111	C22H22O12	[M+H]+	Tamarixetin-3-O-glucoside (Tamarixin)	Flavonoids	Flavonoid	27542-39-8	A	9	154555	9	39184.7	81071.7	44869.3	65108.3	--	--
pmb0645	626.185	C28H34O16	[M+H]+	Hesperetin-6-C-glucoside-7-O-glucoside	Flavonoids	Flavonoid carbonoside	-	B	9	153603	9	112226	87802.3	9	17800.3	--	--
Lmtn002565	330.095	C14H18O9	[M-H]-	1-O-Vanilloyl-D-Glucose	Phenolic acids	Phenolic acids	-	B	9	114020	3126.17	29299	52497	8669.67	13781.7	C20470	--
Lmjp002596	596.138	C26H28O16	[M+H]+	Quercetin-3-O-sambubioside	Flavonoids	Flavonols	83048-35-5	B	9	112190	5834	164137	137840	21122.3	50140	C12637	ko00944
Lmtp004044	596.138	C26H28O16	[M+H]+	Quercetin-3-O-apiosyl(1→2)galactoside	Flavonoids	Flavonols	-	B	9	106553	9	153798	130350	20831.7	51335.3	--	--
Xmyp005654	448.101	C21H20O11	[M+H]+	Kaempferol-4'-O-glucoside	Flavonoids	Flavonoid	-	B	9	101943	9	100799	112637	9	476330	--	--
pmn001583	610.153	C27H30O16	[M-H]-	Quercetin-3-O-robinobioside	Flavonoids	Flavonols	52525-35-6	B	9	78257.3	11275.1	1.62987e+06	353307	1.19059e+06	97909.3	--	--
Lmmp000897	610.132	C30H26O14	[M+H]+	Gallocatechin-(4α→8)-gallocatechin	Flavonoids	Flavanols	-	B	9	67549	9	9	9	33084	317517	--	--
Lmbp002592	610.153	C27H30O16	[M+H]+	Kaempferol-3,7-di-O-glucoside	Flavonoids	Flavonoid	-	B	9	67486.7	9	8976.67	9	34381.7	308060	--	--
pmb2999	462.116	C22H22O11	[M-H]-	Chrysoeriol-5-O-glucoside	Flavonoids	Flavonoid	-	B	9	55228	9	48363	69555.7	9	88241.3	--	--
Lmmp002334	772.206	C33H40O21	[M+H]+	Quercetin-3-O-rutinoside-7-O-glucoside	Flavonoids	Flavonols	-	B	9	51297.7	9	107539	148493	14007.7	10884.4	--	--
Lmtn002324	432.163	C19H28O11	[M-H]-	Benzyl-(2''-O-glucosyl)glucoside	Phenolic acids	Phenolic acids	-	B	9	50808.3	9	9	79853	9	25542	C17564	--
pmp000727	287.127	C15H17N3O3	[M+H]+	Feruloylhistamine	Alkaloids	Phenolamine	94848-18-7	B	9	45838	9	9	44200	9	14543.2	--	--
Lmgp004731	432.106	C21H20O10	[M+H]+	Genistein-7-O-galactoside	Flavonoids	Isoflavones	-	B	9	45336	9	9	9	29328.3	8.36873e+06	--	--
Hmbp003234	254.079	C12H14O6	[M+H]+	1-O-Caffeoylglycerol	Lipids	Glycerol ester	-	B	9	42585.3	8679.3	64908.7	58956	25383.7	22113.3	--	--
Lmgn002253	696.19	C31H36O18	[M-H]-	Syringoylcaffeoylquinic acid-D-glucose	Phenolic acids	Phenolic acids	-	B	9	41721	9	1781.6	47220	9	11640.6	--	--
mws1584	516.127	C25H24O12	[M-H]-	1,3-O-Dicaffeoylquinic Acid (Cynarin)	Phenolic acids	Phenolic acids	30964-13-7	B	9	40073	9	7985.57	36023.7	9	3194.73	C10445	--
pmp001314	772.206	C33H40O21	[M+H]+	6-Hydroxykaempferol-3-O-rutin-6-O-glucoside	Flavonoids	Flavonols	-	B	9	38804	9	38580.7	30726.7	9	4249	--	--
Lmlp003531	448.101	C21H20O11	[M+H]+	Luteolin-3'-O-glucoside	Flavonoids	Flavonoid	5154-41-6	B	9	30497	10063.7	7314.67	8111.37	55357.7	1.35685e+06	--	--
pmd0153	410.243	C19H39O7P	[M-H]-	LysoPA 16:0	Lipids	Glycerol ester	22002-85-3	B	9	30383.7	9	12733.7	31216	16334	25309	C04036	--
Lmdp003509	434.085	C20H18O11	[M+H]+	Quercetin-3-O-xyloside (Reynoutrin)	Flavonoids	Flavonols	549-32-6	B	9	30148	9	74961.7	52051.7	17378.3	62655.7	--	--
pma0110	398.121	C18H22O10	[M+H]+	4-O-Sinapoylquinic acid	Phenolic acids	Phenolic acids	-	B	9	24270.7	8601	26596	13393	24521	2970.3	--	--
Lmhp008440	437.254	C20H40NO7P	[M+H]+	LysoPE 15:1	Lipids	LPE	-	B	9	10581.9	9970.6	23479.7	8812.23	12691.7	12664	--	--
pmp001105	756.211	C33H40O20	[M+H]+	Kaempferol-3-O-neohesperidoside-7-O-glucoside	Flavonoids	Flavonols	-	A	9	7232.2	9	31270.3	2888.47	9	9	--	--
pme1187	258.085	C10H14N2O6	[M-H]-	5-Methyluridine	Nucleotides and derivatives	Nucleotides and derivatives	1463-10-1	B	9	5729.77	5064.57	4180.5	3752.33	4628.57	4158.6	--	--
pmb0578	654.158	C32H30O15	[M+H]+	Luteolin-7-O-(6''-sinapoyl)glucoside	Flavonoids	Flavonoid	-	B	9	5059	9	9593.33	9	14166	144827	--	--
pmb3055	514.132	C22H26O14	[M-H]-	p-Coumaroylquinic acid-4'-O-glucuronide	Phenolic acids	Phenolic acids	-	B	9	3460.33	2147.6	3684.73	4237.07	18969.7	6145.57	--	--
pme2954	302.043	C15H10O7	[M+H]+	Quercetin	Flavonoids	Flavonols	117-39-5	B	9	2885.13	9	2646.93	1874.33	5912.17	5916.77	C00389	ko00941,ko00944,ko01100,ko01110
pmb3006	432.106	C21H20O10	[M-H]-	Apigenin-7-O-glucoside(Cosmosiin)	Flavonoids	Flavonoid	578-74-5	B	9	9	9	9	9	9	1130390	C04608	ko00944
pmp000585	518.106	C24H22O13	[M+H]+	Apigenin-7-O-(6''-malonyl)glucoside	Flavonoids	Flavonoid	86546-87-4	B	9	9	9	9	9	9	87845	C10020	--

## Sheet: Supplementary Table 4
Supplementary Table 4. K-means cluter analysis of differentially accumulated metabolites in D-leaves of the studied pineapple varieties.
Index	Sub Class	Formula	Compounds	Class I	Class II
Cmbn002681	5	C14H19NO10	6-(3- (1H-Pyrrole-2-carbonyloxy)-2-hydroxypropoxy)-3,4,5-trihydroxy-tetrahydro-2H-pyran-2-carboxylic acid	Alkaloids	Alkaloids
Cmbp003236	8	C14H19NO5S	(E)-S-(3-(4-Hydroxy-3,5-dimethoxyphenyl)allyl)cysteine	Alkaloids	Alkaloids
Cmbp003769	11	C21H29N3O9S	(E)-N5-(1-((Carboxymethyl)amino)-3-((3-(4-hydroxy-3,5-dimethoxyphenyl)allyl)thio)-1-oxopropan-2-yl)glutamine	Alkaloids	Alkaloids
HJKP000649	10	C8H9NO	N-benzylformamide	Alkaloids	Alkaloids
Lmgp000796	10	C8H7NO2	4-Hydroxymandelonitrile	Alkaloids	Alkaloids
Lmqn000780	8	C17H27N3O17P2	Uridine 5'-diphospho-N-acetylglucosamine	Alkaloids	Alkaloids
mws0491	12	C8H11N	Phenethylamine	Alkaloids	Alkaloids
mws0677	10	C12H14N2O2	N-Acetyl-5-hydroxytryptamine	Alkaloids	Alkaloids
mws0983	3	C20H39NO2	N-Oleoylethanolamine	Alkaloids	Alkaloids
mws4002	3	C8H11NO2	Dopamine	Alkaloids	Alkaloids
pma0948	11	C8H11NO	Phenylethanolamine	Alkaloids	Alkaloids
pmb0484	3	C5H13NO	Choline	Alkaloids	Alkaloids
pmb0782	3	C5H11N	Piperidine	Alkaloids	Alkaloids
pmb1754	2	C5H15NO4P+	O-Phosphocholine	Alkaloids	Alkaloids
pme1137	2	C6H5NO3	6-Hydroxynicotinic acid	Alkaloids	Alkaloids
pme1691	7	C7H16NO2	Acetylcholine	Alkaloids	Alkaloids
pme2268	11	C7H7NO2	Trigonelline	Alkaloids	Alkaloids
pmp001198	3	C6H13NO2	6-Deoxyfagomine	Alkaloids	Alkaloids
pmp001214	4	C16H24NO5+	Sinapine	Alkaloids	Alkaloids
pmp001287	10	C8H9N	N-Benzylmethylene isomethylamine	Alkaloids	Alkaloids
Zmbp002538	3	C11H12N2O2	1-Methoxy-indole-3-acetamide	Alkaloids	Alkaloids
Lmbp000123	6	C6H13NO2S	L-Homomethionine	Amino acids and derivatives	Amino acids and derivatives
Lmhp001670	10	C11H22N2O3	L-Valyl-L-Leucine	Amino acids and derivatives	Amino acids and derivatives
Lmhp002001	10	C14H20N2O3	L-Valyl-L-Phenylalanine	Amino acids and derivatives	Amino acids and derivatives
Lmhp002031	1	C12H24N2O3	L-Leucyl-L-Leucine	Amino acids and derivatives	Amino acids and derivatives
Lmrj001698	10	C9H18N2O4	L-Seryl-L-Isoleucine	Amino acids and derivatives	Amino acids and derivatives
Lmrj002087	10	C10H18N2O5	L-Isoleucyl-L-Aspartate	Amino acids and derivatives	Amino acids and derivatives
ML10181668	3	C6H11NO2	Cycloleucine*	Amino acids and derivatives	Amino acids and derivatives
mws0001	6	C4H8N2O3	L-Asparagine	Amino acids and derivatives	Amino acids and derivatives
mws0193	6	C7H15N3O3	L-Homocitrulline	Amino acids and derivatives	Amino acids and derivatives
mws0216	3	C5H9NO3	Trans-4-Hydroxy-L-proline	Amino acids and derivatives	Amino acids and derivatives
mws0219	6	C4H7NO4	L-Aspartic Acid	Amino acids and derivatives	Amino acids and derivatives
mws0221	2	C6H12N2O4S2	L-Cystine	Amino acids and derivatives	Amino acids and derivatives
mws0227	3	C6H13NO2	L-Leucine*	Amino acids and derivatives	Amino acids and derivatives
mws0250	10	C9H11NO3	L-Tyrosine	Amino acids and derivatives	Amino acids and derivatives
mws0254	3	C6H9N3O2	L-Histidine	Amino acids and derivatives	Amino acids and derivatives
mws0256	3	C5H11NO2	L-Valine	Amino acids and derivatives	Amino acids and derivatives
mws0258	3	C6H13NO2	L-Isoleucine*	Amino acids and derivatives	Amino acids and derivatives
mws0260	6	C6H14N4O2	L-Arginine	Amino acids and derivatives	Amino acids and derivatives
mws0282	3	C11H12N2O2	L-Tryptophan	Amino acids and derivatives	Amino acids and derivatives
mws0520	3	C11H13NO4	N-Acetyl-L-tyrosine	Amino acids and derivatives	Amino acids and derivatives
mws0582	12	C11H19N3O6S	S-(Methyl)glutathione	Amino acids and derivatives	Amino acids and derivatives
mws0629	10	C13H16N2O5	L-Aspartyl-L-Phenylalanine	Amino acids and derivatives	Amino acids and derivatives
mws0636	1	C18H20N2O3	L-Phenylalanyl-L-phenylalanine	Amino acids and derivatives	Amino acids and derivatives
mws0712	3	C5H9NO3	N-Propionylglycine	Amino acids and derivatives	Amino acids and derivatives
mws0736	10	C8H16N2O3	N-Glycyl-L-leucine*	Amino acids and derivatives	Amino acids and derivatives
mws0875	12	C5H10N2O3S	L-Cysteinyl-L-glycine	Amino acids and derivatives	Amino acids and derivatives
mws1050	7	C5H9NO4	O-Acetylserine	Amino acids and derivatives	Amino acids and derivatives
mws1375	6	C12H21N3O6	Nicotianamine	Amino acids and derivatives	Amino acids and derivatives
mws1401	11	C7H14N2O3	L-Theanine	Amino acids and derivatives	Amino acids and derivatives
mws1587	10	C6H13NO2	L-Norleucine	Amino acids and derivatives	Amino acids and derivatives
mws4134	8	C20H32N6O12S2	Oxiglutatione	Amino acids and derivatives	Amino acids and derivatives
mws4176	10	C12H16N2O3	L-Alanyl-L-Phenylalanine	Amino acids and derivatives	Amino acids and derivatives
mws5035	1	C15H22N2O3	L-Leucyl-L-phenylalanine	Amino acids and derivatives	Amino acids and derivatives
mws5037	11	C9H18N2O3	L-Alanyl-L-leucine	Amino acids and derivatives	Amino acids and derivatives
mws5041	10	C8H16N2O3	L-Glycyl-L-isoleucine*	Amino acids and derivatives	Amino acids and derivatives
mws5042	1	C11H14N2O3	L-Glycyl-L-phenylalanine	Amino acids and derivatives	Amino acids and derivatives
NK10251888	6	C8H18N4O2	NG,NG-Dimethyl-L-arginine	Amino acids and derivatives	Amino acids and derivatives
pmb0464	2	C16H27NO14	L-Aspartic acid-O-diglucoside	Amino acids and derivatives	Amino acids and derivatives
pmb2591	4	C13H14N2O3	N-Acetyl-L-Tryptophan	Amino acids and derivatives	Amino acids and derivatives
pme0006	3	C5H9NO2	L-Proline	Amino acids and derivatives	Amino acids and derivatives
pme0008	6	C6H13N3O3	L-Citrulline	Amino acids and derivatives	Amino acids and derivatives
pme0014	7	C5H9NO4	L-Glutamic acid	Amino acids and derivatives	Amino acids and derivatives
pme0021	10	C9H11NO2	L-Phenylalanine	Amino acids and derivatives	Amino acids and derivatives
pme0026	10	C6H14N2O2	L-Lysine	Amino acids and derivatives	Amino acids and derivatives
pme0075	7	C7H11NO5	N-Acetyl-L-glutamic acid	Amino acids and derivatives	Amino acids and derivatives
pme0122	6	C8H16N2O3	N6-Acetyl-L-lysine	Amino acids and derivatives	Amino acids and derivatives
pme0124	10	C7H12N2O3	L-Glycyl-L-proline	Amino acids and derivatives	Amino acids and derivatives
pme0128	2	C6H12N2O3	L-Alanyl-L-Alanine	Amino acids and derivatives	Amino acids and derivatives
pme0137	11	C7H12N2O4	N-Acetyl-L-Glutamine	Amino acids and derivatives	Amino acids and derivatives
pme0170	10	C8H16N4O3	N-Acetyl-L-Arginine	Amino acids and derivatives	Amino acids and derivatives
pme0193	10	C5H10N2O3	L-Glutamine	Amino acids and derivatives	Amino acids and derivatives
pme0253	10	C8H15NO3	N-Acetyl-L-leucine	Amino acids and derivatives	Amino acids and derivatives
pme0278	6	C7H14N2O4	2,6-Diaminooimelic acid	Amino acids and derivatives	Amino acids and derivatives
pme1002	11	C8H11NO	L-Tyramine	Amino acids and derivatives	Amino acids and derivatives
pme1086	6	C10H17N3O6S	Glutathione reduced form	Amino acids and derivatives	Amino acids and derivatives
pme1210	10	C5H11NO2S	L-Methionine	Amino acids and derivatives	Amino acids and derivatives
pme1286	2	C14H20N6O5S	S-(5'-Adenosy)-L-homocysteine	Amino acids and derivatives	Amino acids and derivatives
pme1419	11	C6H13NO2S	L-Methionine methyl ester	Amino acids and derivatives	Amino acids and derivatives
pme2122	1	C5H9N3	Histamine	Amino acids and derivatives	Amino acids and derivatives
pme2527	10	C5H12N2O2	L-Ornithine	Amino acids and derivatives	Amino acids and derivatives
pme2617	11	C5H11NO3S	L-Methionine Sulfoxide	Amino acids and derivatives	Amino acids and derivatives
pme2890	1	C8H16N2O4S2	L-Homocystine	Amino acids and derivatives	Amino acids and derivatives
pme2914	1	C6H10O5	3-Hydroxy-3-methylpentane-1,5-dioic acid	Amino acids and derivatives	Amino acids and derivatives
pme3017	3	C4H9NO2	2-Aminoisobutyric acid	Amino acids and derivatives	Amino acids and derivatives
pme3033	10	C4H9NO2	N,N-Dimethylglycine	Amino acids and derivatives	Amino acids and derivatives
pme3382	11	C6H11NO4	N-Acetyl-L-threonine	Amino acids and derivatives	Amino acids and derivatives
pme3388	6	C7H16N4O2	Homoarginine	Amino acids and derivatives	Amino acids and derivatives
pme3827	10	C9H11NO4	3,4-Dihydroxy-L-phenylalanine (L-Dopa)	Amino acids and derivatives	Amino acids and derivatives
Rfmb318	11	C7H14NO2+	D-Proline betaine	Amino acids and derivatives	Amino acids and derivatives
Rfmb319	3	C6H11NO2	Pipecolic acid*	Amino acids and derivatives	Amino acids and derivatives
Rfmb320	11	C7H13NO2	1-Methylpiperidine-2-carboxylic acid	Amino acids and derivatives	Amino acids and derivatives
Zmgn002106	5	C11H13NO3	N-Acetyl-L-phenylalanine	Amino acids and derivatives	Amino acids and derivatives
Zmjp000182	11	C7H16N4O2	N-Monomethyl-L-arginine	Amino acids and derivatives	Amino acids and derivatives
Zmyn000155	11	C7H14N2O3	N-α-Acetyl-L-ornithine	Amino acids and derivatives	Amino acids and derivatives
Zmzn000113	7	C5H9NO4	L-threo-3-Methylaspartate	Amino acids and derivatives	Amino acids and derivatives
Lmqp001551	9	C33H41O21	Cyanidin-3-O-sophorotrioside	Flavonoids	Anthocyanins
pme1777	9	C27H31O16+	Cyanidin-3,5-O-diglucoside (Cyanin)	Flavonoids	Anthocyanins
pmn001343	5	C21H20O9	Chrysophanol-8-O-glucoside	Quinones	Anthraquinone
pmp000608	6	C23H24O12	Aurantio-obtusin-6-O-Glucoside	Quinones	Anthraquinone
mws2118	6	C21H24O10	Phloretin-2'-O-glucoside (Phlorizin)	Flavonoids	Chalcones
Cmpp003619	11	C10H8O4	6,7-Dihydroxy-4-methylcoumarin	Lignans and Coumarins	Coumarins
Hmjp002337	4	C10H8O4	Isoscopoletin (6-Hydroxy-7-Methoxycoumarin)	Lignans and Coumarins	Coumarins
Lmgp003270	4	C16H16O10	Scopoletin-7-O-glucuronide	Lignans and Coumarins	Coumarins
mws1015	12	C15H16O9	Esculin (6,7-DihydroxyCoumarin-6-glucoside)	Lignans and Coumarins	Coumarins
mws1077	12	C16H18O9	Scopoletin-7-O-glucoside (Scopolin)	Lignans and Coumarins	Coumarins
mws1668	10	C11H6O3	Angelicin	Lignans and Coumarins	Coumarins
mws4108	3	C21H20O5	1-Methoxyphaseollin	Lignans and Coumarins	Coumarins
pmb0382	12	C19H14O6	O-Feruloyl 4-hydroxycoumarin	Lignans and Coumarins	Coumarins
pme3553	10	C11H6O3	Psoralen	Lignans and Coumarins	Coumarins
pmn001492	3	C11H8O3	Ayapin	Lignans and Coumarins	Coumarins
HJAP020	3	C27H32O16	Eriodictyol-5,3'-Di-O-glucoside	Flavonoids	Dihydroflavone
HJN086	6	C21H22O11	Eriodictyol-3'-O-glucoside	Flavonoids	Dihydroflavone
mws0036	12	C28H34O15	Hesperetin-7-O-rutinoside (Hesperidin)	Flavonoids	Dihydroflavone
mws0057	6	C21H22O11	Eriodictyol-7-O-glucoside	Flavonoids	Dihydroflavone
mws0064	6	C15H12O6	Eriodictyol (5,7,3',4'-Tetrahydroxyflavanone)	Flavonoids	Dihydroflavone
mws1066	4	C27H32O14	Naringenin-7-O-Rutinoside(Narirutin)	Flavonoids	Dihydroflavone
mws1519	12	C27H32O15	Eriodictyol-7-O-Rutinoside (Eriocitrin)	Flavonoids	Dihydroflavone
pmb2984	5	C23H24O12	Eriodictyol-7-O-(6''-acetyl)glucoside	Flavonoids	Dihydroflavone
pmb3023	12	C21H22O11	Eriodictyol-8-C-glucoside	Flavonoids	Dihydroflavone
pme0001	12	C28H34O15	Hesperetin-7-O-neohesperidoside(Neohesperidin)	Flavonoids	Dihydroflavone
pme3475	12	C15H12O5	Butin	Flavonoids	Dihydroflavone
Lmlp005236	6	C21H22O11	Dihydrokaempferol-3-O-glucoside	Flavonoids	Dihydroflavonol
pme1598	9	C22H24O11	Hesperetin-5-O-glucoside	Flavonoids	Dihydroflavonol
Lmbn014696	2	C20H30O2	Pimaric acid	Terpenoids	Ditepenoids
Lmmp000897	11	C30H26O14	Gallocatechin-(4α→8)-gallocatechin	Flavonoids	Flavanols
mws0049	9	C15H14O7	Gallocatechin	Flavonoids	Flavanols
mws0054	2	C15H14O6	Catechin	Flavonoids	Flavanols
mws0355	12	C22H18O10	Catechin gallate*	Flavonoids	Flavanols
mws2220	12	C22H18O11	Gallocatechin 3-O-gallate	Flavonoids	Flavanols
pma0791	11	C24H24O13	Naringenin-7-O-(6''-malonyl)glucoside	Flavonoids	Flavanols
pme0460	9	C15H14O6	Epicatechin	Flavonoids	Flavanols
HJAP006	9	C23H24O13	Syringetin-7-O-glucoside	Flavonoids	Flavonoid
HJAP064	4	C25H24O15	Isorhamnetin-3-O-(6''-malonylglucoside)	Flavonoids	Flavonoid
HJAP120	4	C28H32O16	Rhamnetin-3-O-Rutinoside	Flavonoids	Flavonoid
HJAP128	12	C34H42O20	Isorhamnetin-3-O-rutinoside-7-O-rhamnoside	Flavonoids	Flavonoid
HJN051	4	C28H32O16	Tamarixetin-3-O-rutinoside	Flavonoids	Flavonoid
Hmcn001884	9	C21H20O12	6-Hydroxyluteolin 5-glucoside	Flavonoids	Flavonoid
Hmcp001579	9	C29H34O18	Limocitrin-3-O-sophoroside	Flavonoids	Flavonoid
Hmcp001628	9	C29H34O18	Limocitrin-3,7-di-O-glucoside	Flavonoids	Flavonoid
Hmcp001636	5	C23H24O13	Limocitrin-7-O-glucoside	Flavonoids	Flavonoid
Hmcp002187	9	C23H24O13	Limocitrin-3-O-galactoside	Flavonoids	Flavonoid
Hmcp002399	4	C23H24O13	Limocitrin-3-O-glucoside	Flavonoids	Flavonoid
Hmgp002036	7	C22H22O12	Nepetin-7-O-glucoside	Flavonoids	Flavonoid
Hmgp002238	6	C23H24O12	Jaceosidin-7-O-Glucoside	Flavonoids	Flavonoid
Hmgp003086	12	C29H34O16	Tricin-7-O-rutinoside*	Flavonoids	Flavonoid
Hmjp002999	4	C28H32O16	Isorhamnetin-3-O-rutinoside (Narcissin)	Flavonoids	Flavonoid
Hmmp003156	12	C27H30O15	Saponarin(Isovitexin-7-O-glucoside)	Flavonoids	Flavonoid
Hmpp003270	11	C21H20O11	Luteolin-4'-O-glucoside	Flavonoids	Flavonoid
Hmxp008141	2	C19H18O6	5,7,8,4’-Tetramethoxyflavone	Flavonoids	Flavonoid
Lmbp002592	11	C27H30O16	Kaempferol-3,7-di-O-glucoside	Flavonoids	Flavonoid
Lmcp003402	6	C22H22O12	Tamarixetin-3-O-glucoside (Tamarixin)	Flavonoids	Flavonoid
Lmgp004959	12	C29H34O16	Tricin-7-O-neohesperidoside*	Flavonoids	Flavonoid
Lmlp003531	11	C21H20O11	Luteolin-3'-O-glucoside	Flavonoids	Flavonoid
Lmmp002795	7	C22H22O11	Pratensein-7-O-glucoside	Flavonoids	Flavonoid
Lmpp003930	10	C30H26O12	Apigenin-7-O-(6''-p-Coumaryl)glucoside	Flavonoids	Flavonoid
Lmsn002815	4	C27H30O15	Kaempferol-3-O-rutinoside(Nicotiflorin)*	Flavonoids	Flavonoid
Lmsp004721	4	C28H32O16	Tamarixetin-3-O-glucoside-7-O-rhamnoside	Flavonoids	Flavonoid
Lmsp004749	12	C29H34O17	Syringetin-3-O-rutinoside	Flavonoids	Flavonoid
Lmsp009872	2	C19H18O6	5,7,3',4'-Tetramethoxyflavone	Flavonoids	Flavonoid
Lmsp010393	2	C19H18O7	Eupatorin-5-methylether (3'-hydroxy-5,6,7,4'-tetramethoxyflavone)	Flavonoids	Flavonoid
Lmtn002796	12	C21H22O11	Aromadendrin-7-O-glucoside	Flavonoids	Flavonoid
Lmzp002365	11	C22H24O11	Hesperetin-7-O-glucoside	Flavonoids	Flavonoid
Lmzp004885	6	C17H14O7	Tricin (5,7,4'-Trihydroxy-3',5'-dimethoxyflavone)	Flavonoids	Flavonoid
mws0047	12	C27H30O14	Apigenin-7-O-neohesperidoside (Rhoifolin)	Flavonoids	Flavonoid
mws0072	12	C21H20O10	Apigenin-5-O-glucoside	Flavonoids	Flavonoid
mws1002	4	C17H14O8	Syringetin	Flavonoids	Flavonoid
mws1073	12	C27H30O15	Apigenin-6,8-di-C-glucoside (Vicenin-2)	Flavonoids	Flavonoid
mws1661	12	C28H32O15	Diosmetin-7-O-rutinoside (Diosmin)*	Flavonoids	Flavonoid
pma6640	7	C22H22O12	3'-O-Methyltricetin-7-O-glucoside	Flavonoids	Flavonoid
pmb0565	5	C23H24O13	Syringetin-3-O-glucoside	Flavonoids	Flavonoid
pmb0566	9	C26H28O15	Luteolin-7-O-glucoside-5-O-arabinoside	Flavonoids	Flavonoid
pmb0578	11	C32H30O15	Luteolin-7-O-(6''-sinapoyl)glucoside	Flavonoids	Flavonoid
pmb0608	11	C25H24O14	Chrysoeriol-7-O-(6''-malonyl)glucoside*	Flavonoids	Flavonoid
pmb0613	12	C33H40O20	Apigenin-6,8-di-C-glucoside-4'-O-glucoside	Flavonoids	Flavonoid
pmb0716	6	C29H34O17	Tricin-4'-O-glucoside-7-O-glucoside	Flavonoids	Flavonoid
pmb0720	6	C26H26O15	Tricin-7-O-(6''-Malonyl)Glucoside	Flavonoids	Flavonoid
pmb0736	6	C23H24O12	Tricin-7-O-Glucoside	Flavonoids	Flavonoid
pmb0738	6	C34H34O16	Tricin-7-O-(2''-Sinapoyl)glucoside	Flavonoids	Flavonoid
pmb0744	3	C24H18O8	Tricin-4'-O-Benzoic Acid	Flavonoids	Flavonoid
pmb0745	10	C26H24O10	Tricin-4'-O-syringyl alcohol	Flavonoids	Flavonoid
pmb0746	10	C27H26O11	Tricin-4'-O-(guaiacylglycerol)ether	Flavonoids	Flavonoid
pmb1312	11	C33H36O16	Tricin-4'-O-(guaiacylglycerol)ether-7-O-glucoside	Flavonoids	Flavonoid
pmb2999	9	C22H22O11	Chrysoeriol-5-O-glucoside	Flavonoids	Flavonoid
pmb3002	12	C28H32O15	Chrysoeriol-7-O-rutinoside	Flavonoids	Flavonoid
pmb3006	11	C21H20O10	Apigenin-7-O-glucoside(Cosmosiin)	Flavonoids	Flavonoid
pmb3012	11	C22H22O11	Chrysoeriol-7-O-glucoside*	Flavonoids	Flavonoid
pmb3031	10	C20H20O9	Tricin-4'-O-glycerol	Flavonoids	Flavonoid
pmb3032	10	C26H26O14	Tricin-7-O-(2''-Malonyl)rhamnoside	Flavonoids	Flavonoid
pmb3041	3	C23H22O14	Tricin-7-O-saccharic acid	Flavonoids	Flavonoid
pmb3042	2	C23H24O12	Tricin-5-O-Glucoside	Flavonoids	Flavonoid
pmb3053	10	C27H24O11	Tricin-4'-O-eudesmic acid	Flavonoids	Flavonoid
pme0368	10	C27H30O14	Apigenin-7-O-rutinoside (Isorhoifolin)	Flavonoids	Flavonoid
pme2459	11	C21H20O11	Luteolin-7-O-glucoside (Cynaroside)	Flavonoids	Flavonoid
pmp000013	12	C24H26O12	Eupatilin-7-O-glucoside	Flavonoids	Flavonoid
pmp000120	12	C22H22O11	Diosmetin-6-C-glucoside	Flavonoids	Flavonoid
pmp000234	10	C27H26O11	Salcolin A	Flavonoids	Flavonoid
pmp000579	11	C22H22O11	Diosmetin-7-O-galactoside*	Flavonoids	Flavonoid
pmp000585	11	C24H22O13	Apigenin-7-O-(6''-malonyl)glucoside	Flavonoids	Flavonoid
pmp000588	11	C25H24O14	Diosmetin-7-O-(6''-malonyl)glucoside*	Flavonoids	Flavonoid
pmp000593	11	C27H30O15	Luteolin-7-O-rutinoside*	Flavonoids	Flavonoid
pmp001080	12	C28H32O15	Diosmetin-7-O-Neohesperidoside (Neodiosmin)*	Flavonoids	Flavonoid
Xmyp005654	11	C21H20O11	Kaempferol-4'-O-glucoside	Flavonoids	Flavonoid
Zmcp003989	4	C27H30O15	Kaempferol-3-O-rhamnosyl(1→2)glucoside	Flavonoids	Flavonoid
Zmhp005139	4	C25H24O15	Tamarixetin-3-O-(6''-malonyl)glucoside	Flavonoids	Flavonoid
Zmjp003291	12	C27H30O15	"Vitexin-2""-O-galactoside"	Flavonoids	Flavonoid
Zmjp004610	6	C25H28O13	5,4′-Dihydroxy-3,6,7,3′-tetramethoxyflavone-4′-O-glucoside	Flavonoids	Flavonoid
Zmjp004852	9	C23H24O13	5,6,3′,4′-Tetrahydroxy-3,7-dimethoxyflavone-6-O-glucoside	Flavonoids	Flavonoid
Zmjp010694	3	C19H18O7	5-Hydroxy-3,7,3',4'-tetramethoxyflavone (Retusin)	Flavonoids	Flavonoid
Zmxp002867	11	C28H32O16	Chrysoeriol-5,7-di-O-glucoside	Flavonoids	Flavonoid
Zmxp005470	11	C26H26O15	Tricin-7-O-(6''-O-malonyl)glucoside	Flavonoids	Flavonoid
Lmnp002616	6	C29H34O17	Cirsiliol-8-C-(2''-glucosyl)glucoside	Flavonoids	Flavonoid carbonoside
Lmnp002845	12	C22H22O11	Hispidulin-8-C-glucoside*	Flavonoids	Flavonoid carbonoside
mws0048	12	C21H20O10	Apigenin-8-C-Glucoside (Vitexin)*	Flavonoids	Flavonoid carbonoside
mws1299	12	C21H20O11	Luteolin-8-C-glucoside (Orientin)	Flavonoids	Flavonoid carbonoside
mws1434	12	C21H20O10	Apigenin-6-C-glucoside (Isovitexin)*	Flavonoids	Flavonoid carbonoside
mws1608	12	C21H20O11	Luteolin-6-C-glucoside (Isoorientin)	Flavonoids	Flavonoid carbonoside
pmb0618	5	C28H34O16	Hesperetin-8-C-glucoside-3'-O-glucoside	Flavonoids	Flavonoid carbonoside
pmb0624	12	C27H30O16	Isoorientin-7-O-glucoside	Flavonoids	Flavonoid carbonoside
pmb0639	3	C33H40O20	Apigenin-8-C-glucoside-7-O-Sophoroside	Flavonoids	Flavonoid carbonoside
pmb0645	5	C28H34O16	Hesperetin-6-C-glucoside-7-O-glucoside	Flavonoids	Flavonoid carbonoside
pmb0665	8	C27H30O16	Orientin-7-O-glucoside	Flavonoids	Flavonoid carbonoside
pme1611	12	C21H22O10	Isohemiphloin	Flavonoids	Flavonoid carbonoside
pmp000126	12	C27H30O16	Luteolin-6,8-di-C-glucoside	Flavonoids	Flavonoid carbonoside
pmp000127	5	C28H32O16	Chrysoeriol-6,8-di-C-glucoside	Flavonoids	Flavonoid carbonoside
pmp000233	12	C22H22O11	Swertiajaponin	Flavonoids	Flavonoid carbonoside
pmp001106	12	C27H30O15	Vitexin-2''-O-glucoside	Flavonoids	Flavonoid carbonoside
HJAP127	4	C33H40O20	Quercetin-3-O-(2''-O-Rhamnosyl)rutinoside	Flavonoids	Flavonols
Hmcp001578	9	C28H32O17	Isorhamnetin-3,7-O-diglucoside	Flavonoids	Flavonols
Hmcp001858	10	C26H28O14	Kaempferol-3-O-arabinoside-7-O-rhamnoside	Flavonoids	Flavonols
Hmcp002207	7	C22H22O12	Isorhamnetin-7-O-glucoside (Brassicin)*	Flavonoids	Flavonols
Hmln002189	4	C24H22O15	Quercetin-3-O-(6''-malonyl)galactoside	Flavonoids	Flavonols
Hmln002199	4	C23H22O13	Quercetin-3-O-(6''-acetyl)galactoside	Flavonoids	Flavonols
Hmmn003659	6	C25H26O14	Limocitrin-7-O-(6''-Acetyl)glucoside	Flavonoids	Flavonols
Li512111	4	C24H24O13	Isorhamnetin-3-O-(6''-acetylglucoside)	Flavonoids	Flavonols
Lmcp003788	12	C22H22O12	Isotamarixin	Flavonoids	Flavonols
Lmdp003286	9	C21H20O12	Isohyperoside	Flavonoids	Flavonols
Lmdp003509	8	C20H18O11	Quercetin-3-O-xyloside (Reynoutrin)	Flavonoids	Flavonols
Lmdp004892	11	C24H22O14	Kaempferol-3-O-(6''-malonyl)galactoside*	Flavonoids	Flavonols
Lmfn004065	8	C20H18O11	Morin-3-O-arabinoside	Flavonoids	Flavonols
Lmjp002461	4	C27H30O16	Quercetin-3-O-neohesperidoside	Flavonoids	Flavonols
Lmjp002596	8	C26H28O16	Quercetin-3-O-sambubioside	Flavonoids	Flavonols
Lmjp002867	4	C27H30O15	Kaempferol-3-O-neohesperidoside*	Flavonoids	Flavonols
Lmjp002906	12	C22H22O12	Rhamnetin-3-O-Glucoside	Flavonoids	Flavonols
Lmjp003044	7	C22H22O12	Isorhamnetin-3-O-Glucoside*	Flavonoids	Flavonols
Lmmn004625	6	C21H22O11	Dihydrokaempferol-7-O-glucoside	Flavonoids	Flavonols
Lmmp002334	8	C33H40O21	Quercetin-3-O-rutinoside-7-O-glucoside	Flavonoids	Flavonols
Lmmp002463	4	C28H32O16	Sexangularetin-3-O-glucoside-7-O-rhamnoside	Flavonoids	Flavonols
Lmmp002560	11	C27H28O18	Quercetin-3-O-(2''-O-glucosyl)glucuronide	Flavonoids	Flavonols
Lmmp002963	12	C28H32O16	6-C-Methylquercetin-3-O-rutinoside	Flavonoids	Flavonols
Lmmp003091	8	C27H30O16	Quercetin-3-O-(4''-O-glucosyl)rhamnoside	Flavonoids	Flavonols
Lmmp003817	11	C24H22O14	Kaempferol-3-O-(6''-malonyl)glucoside*	Flavonoids	Flavonols
Lmpp003465	7	C21H20O13	Myricetin-3-O-glucoside	Flavonoids	Flavonols
Lmsp002982	5	C33H40O21	Quercetin-3-O-sophoroside-7-O-rhamnoside	Flavonoids	Flavonols
Lmsp003881	4	C33H40O19	Kaempferol-3-O-rutinoside-7-O-rhamnoside	Flavonoids	Flavonols
Lmsp003939	12	C28H32O16	Isorhamnetin-3-O-galactoide-7-O-rhamnoside	Flavonoids	Flavonols
Lmsp004045	12	C28H32O16	Isorhamnetin-3-O-glucoside-7-O-rhamnoside	Flavonoids	Flavonols
Lmsp004166	8	C27H30O16	Quercetin-3-O-glucoside-7-O-rhamnoside	Flavonoids	Flavonols
Lmsp004670	4	C27H30O15	Kaempferol-3-O-glucoside-7-O-rhamnoside	Flavonoids	Flavonols
Lmtp004044	8	C26H28O16	Quercetin-3-O-apiosyl(1→2)galactoside	Flavonoids	Flavonols
Lmyp004444	7	C22H22O12	Tricin-4'-methylether-3'-O-glucoside	Flavonoids	Flavonols
mws0059	8	C27H30O16	Quercetin-3-O-rutinoside (Rutin)	Flavonoids	Flavonols
mws0061	9	C21H20O12	Quercetin-3-O-galactoside (Hyperin)	Flavonoids	Flavonols
mws0089	11	C21H20O11	Kaempferol-7-O-glucoside*	Flavonoids	Flavonols
mws0091	9	C21H20O12	Quercetin-3-O-glucoside (Isoquercitrin)*	Flavonoids	Flavonols
mws0856	9	C21H20O12	Quercetin-4'-O-glucoside (Spiraeoside)	Flavonoids	Flavonols
mws1035	12	C33H40O19	Kaempferol-3-O-robinoside-7-O-rhamnoside (Robinin)	Flavonoids	Flavonols
mws1329	9	C21H20O12	Quercetin-7-O-glucoside*	Flavonoids	Flavonols
mws2209	11	C21H20O11	Kaempferol-3-O-glucoside (Astragalin)*	Flavonoids	Flavonols
pmb0711	8	C27H30O16	Quercetin-7-O-rutinoside	Flavonoids	Flavonols
pme0321	12	C21H20O10	Kaempferol-7-O-rhamnoside	Flavonoids	Flavonols
pme1540	12	C28H32O16	Isorhamnetin-3-O-neohesperidoside	Flavonoids	Flavonols
pme1605	12	C27H30O15	Kaempferol-3-O-robinobioside(Biorobin)	Flavonoids	Flavonols
pme2954	7	C15H10O7	Quercetin	Flavonoids	Flavonols
pme3137	7	C15H10O3	3-Hydroxyflavone	Flavonoids	Flavonols
pmn001583	4	C27H30O16	Quercetin-3-O-robinobioside	Flavonoids	Flavonols
pmn001644	4	C23H20O14	Quercetin-3-O-(2''-acetyl)glucuronide	Flavonoids	Flavonols
pmp000117	6	C22H24O9	3,5,6,7,8,3',4'-Heptamethoxyflavone	Flavonoids	Flavonols
pmp000128	12	C29H32O17	Limocitrin-3-O-(3-hydroxy-3-methylglutarate)glucoside	Flavonoids	Flavonols
pmp000589	4	C24H22O15	Quercetin-7-O-(6''-malonyl)glucoside	Flavonoids	Flavonols
pmp001105	4	C33H40O20	Kaempferol-3-O-neohesperidoside-7-O-glucoside	Flavonoids	Flavonols
pmp001161	3	C20H20O8	5-Hydroxyauranetin	Flavonoids	Flavonols
pmp001309	8	C21H20O12	6-Hydroxykaempferol-7-O-glucoside	Flavonoids	Flavonols
pmp001310	5	C27H30O17	6-Hydroxykaempferol-3,6-O-Diglucoside	Flavonoids	Flavonols
pmp001314	8	C33H40O21	6-Hydroxykaempferol-3-O-rutin-6-O-glucoside	Flavonoids	Flavonols
Hmqn003054	3	C18H34O5	9,10,11-Trihydroxy-12-octadecenoic acid	Lipids	Free fatty acids
Hmsn000210	7	C17H30O2	Methyl 7,10-hexadecadienoate	Lipids	Free fatty acids
Lmbn003970	3	C18H34O5	9,12,13-TriHOME; 9(S),12(S),13(S)-Trihydroxy-10(E)-octadecenoic acid	Lipids	Free fatty acids
Lmbn004685	3	C18H32O4	5S,8R-DiHODE; (5S,8R,9Z,12Z)-5,8-Dihydroxyoctadeca-9,12-dienoate	Lipids	Free fatty acids
Lmbn005369	3	C18H32O3	13(S)-HODE;13(S)-Hydroxyoctadeca-9Z,11E-dienoic acid*	Lipids	Free fatty acids
Lmbn005443	3	C18H30O3	13-KODE; (9Z,11E)-13-Oxooctadeca-9,11-dienoic acid*	Lipids	Free fatty acids
Lmbn005923	3	C18H30O2	Crepenynic acid	Lipids	Free fatty acids
mws0359	3	C15H30O2	Pentadecanoic Acid	Lipids	Free fatty acids
mws0366	3	C18H30O2	γ-Linolenic Acid*	Lipids	Free fatty acids
mws0367	3	C18H30O2	α-Linolenic Acid*	Lipids	Free fatty acids
mws0383	3	C17H32O2	10-Heptadecenoic Acid	Lipids	Free fatty acids
mws2623	10	C18H34O2	11-Octadecanoic acid(Vaccenic acid)	Lipids	Free fatty acids
mws5045	2	C12H24O3	12-Hydroxydodecanoic acid	Lipids	Free fatty acids
pmb0885	8	C18H26O3	4-Oxo-9Z,11Z,13E,15E-Octadecatetraenoic Acid	Lipids	Free fatty acids
pmb0889	3	C18H30O2	Punicic acid (9Z,11E,13Z-octadecatrienoic acid)	Lipids	Free fatty acids
pmb2786	3	C18H30O3	9-Hydroxy-10,12,15-octadecatrienoic acid*	Lipids	Free fatty acids
pmb2787	3	C18H30O3	9-Oxo-10E,12Z-octadecadienoic acid	Lipids	Free fatty acids
pmb2789	10	C18H30O4	13S-Hydroperoxy-6Z,9Z,11E-octadecatrienoic acid	Lipids	Free fatty acids
pmb2791	3	C18H30O4	9-Hydroperoxy-10E,12,15Z-octadecatrienoic acid	Lipids	Free fatty acids
pmb2792	11	C18H30O3	13-Hydroxy-6,9,11-octadecatrienoic acid	Lipids	Free fatty acids
pmn001606	3	C20H38O2	Eicosenoic acid	Lipids	Free fatty acids
pmn001610	2	C20H36O2	Eicosadienoic acid	Lipids	Free fatty acids
pmn001689	3	C18H32O4	9-Hydroxy-12-oxo-15(Z)-octadecenoic acid	Lipids	Free fatty acids
pmn001691	3	C18H32O5	9,12,13-Trihydroxy-10,15-octadecadienoic acid	Lipids	Free fatty acids
pmn001694	3	C18H34O5	9,10,13-Trihydroxy-11-Octadecenoic Acid	Lipids	Free fatty acids
pmp001271	3	C33H58O14	1-Linoleoyl-sn-glycerol-diglucoside	Lipids	Free fatty acids
pmp001276	3	C33H56O14	1-Linolenoyl-rac-glycerol-diglucoside	Lipids	Free fatty acids
Rfmb087	3	C18H32O4	9-Hydroxy-13-oxo-10-octadecenoic Acid	Lipids	Free fatty acids
Rfmb091	3	C18H32O3	9S-Hydroxy-10E,12Z-octadecadienoic acid*	Lipids	Free fatty acids
Zmjn003398	3	C12H20O4	2-Dodecenedioic acid	Lipids	Free fatty acids
Zmpn003368	3	C18H30O3	13S-Hydroxy-9Z,11E,15Z-octadecatrienoic acid	Lipids	Free fatty acids
Zmyn005384	10	C18H36O3	2R-Hydroxyoctadecanoic Acid	Lipids	Free fatty acids
Cmbn007148	6	C22H22O9	1-O-Feruloyl-3-O-caffeoylglycerol	Lipids	Glycerol ester
Hmbn005456	5	C21H20O8	1-O-Caffeoyl-3-O-p-coumaroylglycerol	Lipids	Glycerol ester
Hmbp003234	8	C12H14O6	1-O-Caffeoylglycerol	Lipids	Glycerol ester
Hmyn007168	10	C22H45O9P	LysoPG 16:0	Lipids	Glycerol ester
Hmyp007792	7	C32H62NO9P	PE(oxo-11:0/16:0)	Lipids	Glycerol ester
Lmhp008513	3	C33H56O14	2-α-Linolenoyl-glycerol-1,3-di-O-glucoside	Lipids	Glycerol ester
Lmhp008744	3	C33H56O14	1-α-Linolenoyl-glycerol-2,3-di-O-glucoside	Lipids	Glycerol ester
Lmhp009190	3	C33H58O14	2-Linoleoylglycerol-1,3-di-O-glucoside	Lipids	Glycerol ester
Lmhp009384	3	C33H58O14	1-Linoleoylglycerol-2,3-di-O-glucoside	Lipids	Glycerol ester
Lmhp009526	7	C27H46O9	2-α-Linolenoyl-glycerol-1-O-glucoside	Lipids	Glycerol ester
Lmhp010334	11	C27H48O9	2-Linoleoylglycerol-1-O-glucoside	Lipids	Glycerol ester
Lmhp010573	3	C27H48O9	1-Linoleoylglycerol-3-O-glucoside	Lipids	Glycerol ester
Lmhp011388	3	C21H36O4	2-α-Linolenoyl-glycerol	Lipids	Glycerol ester
Lmhp011562	3	C21H36O4	1-α-Linolenoyl-glycerol	Lipids	Glycerol ester
Lmhp012042	10	C21H38O4	2-Linoleoylglycerol	Lipids	Glycerol ester
Lmhp112042	3	C21H38O4	1-Linoleoylglycerol	Lipids	Glycerol ester
pmb0128	10	C13H24O2	δ-Tridecalactone	Lipids	Glycerol ester
pmb0296	10	C21H40O4	1-Oleoyl-Sn-Glycerol	Lipids	Glycerol ester
pmd0153	9	C19H39O7P	LysoPA 16:0	Lipids	Glycerol ester
pmp001284	10	C19H38O4	Monopalmitin	Lipids	Glycerol ester
Lmgp003803	6	C29H34O17	5,7,4'-Trihydroxy-6,8-dimethoxyisoflavone-7-O-galactoside-rhamnose	Flavonoids	Isoflavones
Lmgp004539	6	C29H34O17	5,7,4'-Trihydroxy-6,8-dimethoxyisoflavone-7-O-galactoside-glucoside	Flavonoids	Isoflavones
Lmgp004731	11	C21H20O10	Genistein-7-O-galactoside	Flavonoids	Isoflavones
Lmgp004829	6	C23H24O12	5,7,4'-Trihydroxy-6,8-dimethoxyisoflavone-7-O-galactoside	Flavonoids	Isoflavones
Lmhp003217	4	C28H32O16	2'-Hydoxy,5-methoxyGenistein-O-rhamnosyl-glucoside	Flavonoids	Isoflavones
mws0895	9	C21H20O10	Genistein-7-O-Glucoside (Genistin)	Flavonoids	Isoflavones
pmp000194	11	C24H22O13	6''-O-Malonylgenistin	Flavonoids	Isoflavones
pmp000413	12	C21H20O10	Genistein-8-C-glucoside	Flavonoids	Isoflavones
HJN083	3	C26H34O11	Lariciresinol-4'-O-glucoside	Lignans and Coumarins	Lignans
Hmln002355	2	C27H34O12	5'-Methoxymatairesinoside	Lignans and Coumarins	Lignans
Lmmn002260	10	C27H36O12	5'-Methoxyisolariciresinol-9'-O-glucoside	Lignans and Coumarins	Lignans
Lmqn001932	8	C28H36O13	Syringaresinol-4'-O-glucoside	Lignans and Coumarins	Lignans
Lmtn003096	10	C26H36O11	Secoisolariciresinol 4-O-glucoside	Lignans and Coumarins	Lignans
pmn001370	10	C32H42O16	Pinoresinol-4,4'-O-di-O-glucoside	Lignans and Coumarins	Lignans
pmn001371	2	C27H34O12	Eucommin A	Lignans and Coumarins	Lignans
pmn001372	10	C33H44O17	Medioresinol-4,4'-di-O-glucoside	Lignans and Coumarins	Lignans
pmn001378	3	C26H32O11	Pinoresinol-4-O-glucoside	Lignans and Coumarins	Lignans
pmp000682	2	C26H32O11	Matairesinol-4'-O-glucoside (Matairesinoside)	Lignans and Coumarins	Lignans
Rfmb056	11	C29H36O13	Medioresinol-4'-O-(6'''-acetyl)glucoside	Lignans and Coumarins	Lignans
Rfmb25702	10	C28H34O12	Pinoresinol-4-O-(6''-acetyl)glucoside	Lignans and Coumarins	Lignans
Rfmb26201	4	C30H38O14	Syringaresinol-4'-O-(6''-acetyl)glucoside	Lignans and Coumarins	Lignans
Hmqp006235	1	C26H46NO7P	LysoPC 18:4	Lipids	LPC
Lmhp007840	1	C27H52NO7P	LysoPC 19:2	Lipids	LPC
Lmhp008718	1	C25H48NO7P	LysoPC 17:2	Lipids	LPC
Lmhp008833	1	C24H48NO7P	LysoPC 16:1(2n isomer)	Lipids	LPC
Lmhp009129	10	C23H48NO7P	LysoPC 15:0(2n isomer)	Lipids	LPC
Lmhp009590	2	C25H50NO7P	LysoPC 17:1	Lipids	LPC
Lmhp009890	4	C28H52NO7P	LysoPC 20:3	Lipids	LPC
Lmhp010190	10	C26H52NO7P	LysoPC 18:1(2n isomer)	Lipids	LPC
Lmhp010515	4	C25H52NO7P	LysoPC 17:0(2n isomer)	Lipids	LPC
Lmhp010908	10	C27H54NO7P	LysoPC 19:1	Lipids	LPC
Lmhp011549	10	C28H56NO7P	LysoPC 20:1	Lipids	LPC
mws0126	4	C26H54NO7P	LysoPC 18:0	Lipids	LPC
pma1303	4	C24H46NO7P	LysoPC 16:2	Lipids	LPC
pmb0854	3	C26H48NO7P	LysoPC 18:3	Lipids	LPC
pmb0863	1	C24H46NO7P	LysoPC 16:2(2n isomer)	Lipids	LPC
pmb2228	11	C27H56NO7P	LysoPC 19:0	Lipids	LPC
pmb2260	11	C23H46NO7P	LysoPC 15:1	Lipids	LPC
pmb2319	10	C23H48NO7P	LysoPC 15:0	Lipids	LPC
pmb2406	5	C25H52NO7P	LysoPC 17:0	Lipids	LPC
pmd0130	10	C22H46NO7P	LysoPC 14:0	Lipids	LPC
pmd0132	10	C24H50NO7P	LysoPC 16:0(2n isomer)	Lipids	LPC
pmd0136	10	C26H54NO7P	LysoPC 18:0(2n isomer)	Lipids	LPC
pmd0143	4	C28H58NO7P	LysoPC 20:0	Lipids	LPC
pmd0147	1	C28H54NO7P	LysoPC 20:2	Lipids	LPC
pmp001251	1	C26H50NO7P	LysoPC 18:2(2n isomer)	Lipids	LPC
pmp001270	11	C24H48NO7P	LysoPC 16:1	Lipids	LPC
pmp001273	10	C26H50NO7P	LysoPC 18:2	Lipids	LPC
pmp001281	3	C26H52NO7P	LysoPC 18:1	Lipids	LPC
Lmhp008337	10	C19H40NO7P	LysoPE 14:0(2n isomer)	Lipids	LPE
Lmhp008440	4	C20H40NO7P	LysoPE 15:1	Lipids	LPE
Lmhp008589	1	C23H42NO7P	LysoPE 18:3(2n isomer)	Lipids	LPE
Lmhp008763	1	C21H42NO7P	LysoPE 16:1(2n isomer)	Lipids	LPE
Lmhp008801	3	C23H42NO7P	LysoPE 18:3	Lipids	LPE
Lmhp008885	10	C20H42NO7P	LysoPE 15:0(2n isomer)	Lipids	LPE
Lmhp009187	4	C20H42NO7P	LysoPE 15:0	Lipids	LPE
Lmhp009464	2	C22H44NO7P	LysoPE 17:1(2n isomer)	Lipids	LPE
Lmhp009497	10	C25H44NO7P	LysoPE 20:4	Lipids	LPE
Lmhp009769	2	C22H44NO7P	LysoPE 17:1	Lipids	LPE
Lmhp010040	3	C25H46NO7P	LysoPE 20:3	Lipids	LPE
Lmhp010162	3	C22H46NO7P	LysoPE 17:0	Lipids	LPE
mws0289	3	C23H46NO7P	LysoPE 18:1	Lipids	LPE
pmb0856	10	C23H46NO7P	LysoPE 18:1(2n isomer)	Lipids	LPE
pmb0864	4	C19H40NO7P	LysoPE 14:0	Lipids	LPE
pmb0874	10	C23H44NO7P	LysoPE 18:2(2n isomer)	Lipids	LPE
pmb0881	3	C23H44NO7P	LysoPE 18:2	Lipids	LPE
pmb0883	4	C23H48NO7P	LysoPE 18:0	Lipids	LPE
pmd0160	3	C21H44NO7P	LysoPE 16:0(2n isomer)	Lipids	LPE
pmp001066	5	C28H34O14	6'-O-Sinapoylgeniposide	Terpenoids	Monoterpenoids
Hmhp001812	1	C11H15N5O4	2'-O-Methyladenosine	Nucleotides and derivatives	Nucleotides and derivatives
Lmqp000329	12	C8H14N3O7P	5-Aminoimidazole ribonucleotide	Nucleotides and derivatives	Nucleotides and derivatives
ML10180524	1	C9H13N3O5	Cytarabine	Nucleotides and derivatives	Nucleotides and derivatives
mws0248	10	C9H12N2O6	Uridine	Nucleotides and derivatives	Nucleotides and derivatives
mws0251	6	C5H6N2O2	Thymine	Nucleotides and derivatives	Nucleotides and derivatives
mws0255	1	C4H5N3O	Cytosine	Nucleotides and derivatives	Nucleotides and derivatives
mws0572	9	C5H7N3O	5-Methylcytosine	Nucleotides and derivatives	Nucleotides and derivatives
mws0609	1	C10H12N5O7P	Guanosine 3',5'-cyclic monophosphate	Nucleotides and derivatives	Nucleotides and derivatives
mws0663	2	C7H8N4O2	1,7-Dimethylxanthine	Nucleotides and derivatives	Nucleotides and derivatives
mws0668	3	C10H12N4O6	Xanthosine	Nucleotides and derivatives	Nucleotides and derivatives
mws0675	6	C11H15N2O8P	β-Nicotinamide mononucleotide	Nucleotides and derivatives	Nucleotides and derivatives
mws0724	2	C10H13N5O6	8-Hydroxyguanosine	Nucleotides and derivatives	Nucleotides and derivatives
mws0847	11	C6H7N5	1-Methyladenine	Nucleotides and derivatives	Nucleotides and derivatives
mws0884	1	C10H12N5O6P	Cyclic 3',5'-Adenylic acid	Nucleotides and derivatives	Nucleotides and derivatives
mws0976	10	C9H12N2O6	β-Pseudouridine	Nucleotides and derivatives	Nucleotides and derivatives
mws1060	8	C10H12N4O5	9-(Arabinosyl)hypoxanthine	Nucleotides and derivatives	Nucleotides and derivatives
mws1641	9	C6H4N4O2	Lumazine	Nucleotides and derivatives	Nucleotides and derivatives
pmb0197	11	C11H15N5O5	N7-Methylguanosine	Nucleotides and derivatives	Nucleotides and derivatives
pmb0374	12	C5H5N5	2-Aminopurine	Nucleotides and derivatives	Nucleotides and derivatives
pmb0530	10	C21H27N7O14P2	Nicotinic acid adenine dinucleotide	Nucleotides and derivatives	Nucleotides and derivatives
pmb0532	2	C10H13N4O8P	Inosine 5'-monophosphate	Nucleotides and derivatives	Nucleotides and derivatives
pmb0981	2	C10H14N5O7P	Adenosine 5'-monophosphate	Nucleotides and derivatives	Nucleotides and derivatives
pmb0998	1	C10H14N5O8P	Guanosine 5'-monophosphate	Nucleotides and derivatives	Nucleotides and derivatives
pmb2922	8	C15H24N2O17P2	Uridine 5'-diphospho-D-glucose	Nucleotides and derivatives	Nucleotides and derivatives
pmc0066	12	C10H13N4O7P	2'-Deoxyinosine-5'-monophosphate	Nucleotides and derivatives	Nucleotides and derivatives
pmc0274	10	C6H6N4S	6-Methylmercaptopurine	Nucleotides and derivatives	Nucleotides and derivatives
pmc0281	8	C15H21N5O8	Ribosyladenosine	Nucleotides and derivatives	Nucleotides and derivatives
pme0033	1	C5H4N4O	Hypoxanthine	Nucleotides and derivatives	Nucleotides and derivatives
pme0040	1	C5H5N5	Adenine	Nucleotides and derivatives	Nucleotides and derivatives
pme0183	1	C5H5N5O	Isoguanine	Nucleotides and derivatives	Nucleotides and derivatives
pme0230	4	C10H13N5O4	Adenosine	Nucleotides and derivatives	Nucleotides and derivatives
pme0256	3	C5H4N4O2	Xanthine	Nucleotides and derivatives	Nucleotides and derivatives
pme0257	3	C4H4N2O2	Uracil	Nucleotides and derivatives	Nucleotides and derivatives
pme0264	1	C10H14N2O5	Thymidine	Nucleotides and derivatives	Nucleotides and derivatives
pme1109	1	C5H5N5O	Guanine	Nucleotides and derivatives	Nucleotides and derivatives
pme1119	8	C10H12N4O5	Inosine	Nucleotides and derivatives	Nucleotides and derivatives
pme1173	8	C5H4N4O	Allopurinol	Nucleotides and derivatives	Nucleotides and derivatives
pme1178	1	C10H13N5O5	Guanosine	Nucleotides and derivatives	Nucleotides and derivatives
pme1184	1	C10H13N5O4	2'-Deoxyguanosine	Nucleotides and derivatives	Nucleotides and derivatives
pme1187	6	C10H14N2O6	5-Methyluridine	Nucleotides and derivatives	Nucleotides and derivatives
pme1194	7	C9H13N3O4	2'-Deoxycytidine	Nucleotides and derivatives	Nucleotides and derivatives
pme1373	6	C9H14N3O7P	2'-Deoxycytidine-5'-monophosphate	Nucleotides and derivatives	Nucleotides and derivatives
pme2117	8	C10H15N5O10P2	Adenosine 5'-diphosphate	Nucleotides and derivatives	Nucleotides and derivatives
pme3007	3	C9H14N2O12P2	Uridine 5'-diphosphate	Nucleotides and derivatives	Nucleotides and derivatives
pme3174	1	C9H14N3O8P	Cytidine 5'-monophosphate(Cytidylic acid)	Nucleotides and derivatives	Nucleotides and derivatives
pme3184	12	C10H14N5O6P	2'-Deoxyadenosine-5'-monophosphate	Nucleotides and derivatives	Nucleotides and derivatives
pme3188	1	C9H13N2O9P	Uridine 5'-monophosphate	Nucleotides and derivatives	Nucleotides and derivatives
pme3200	7	C2H7N3	1-methylguanidine	Nucleotides and derivatives	Nucleotides and derivatives
pme3337	8	C14H17N5O8	Succinyladenosine	Nucleotides and derivatives	Nucleotides and derivatives
pme3350	8	C10H13N5O5	8-Hydroxy-2-deoxyguanosine	Nucleotides and derivatives	Nucleotides and derivatives
pme3732	1	C9H13N3O5	Cytidine	Nucleotides and derivatives	Nucleotides and derivatives
pme3961	12	C10H13N5O3	2'-Deoxyadenosine	Nucleotides and derivatives	Nucleotides and derivatives
pme3967	3	C12H17N5O5	2-(Dimethylamino)guanosine	Nucleotides and derivatives	Nucleotides and derivatives
Zmfn000481	3	C14H22N2O16P2	Uridine-5'-Diphosphate-D-Xylose	Nucleotides and derivatives	Nucleotides and derivatives
Lmbn000193	3	C3H4O4	Tartronate semialdehyde*	Organic acids	Organic acids
Lmbn000198	7	C4H6O5	3-Dehydro-L-Threonic Acid*	Organic acids	Organic acids
Lmbn001288	11	C5H8O4	2-Hydroxy-2-methyl-3-oxobutanoic acid*	Organic acids	Organic acids
Lmbn001364	11	C5H8O4	4-Hydroxy-2-Oxopentanoic Acid*	Organic acids	Organic acids
Lmbn001467	5	C7H13NO3	5-Acetamidopentanoic Acid	Organic acids	Organic acids
Lmbn001609	2	C6H10O4	2-Acetyl-2-Hydroxybutanoic Acid	Organic acids	Organic acids
Lmbn001676	2	C6H10O4	3-Hydroxy-3-Methyl-2-Oxopentanoic Acid	Organic acids	Organic acids
Lmbn001754	1	C7H12O5	3-Isopropylmalic Acid*	Organic acids	Organic acids
Lmbn002072	10	C7H12O4	2-Propylsuccinic acid	Organic acids	Organic acids
Lmbn002862	3	C7H6O3	3-Hydroxybenzoic Acid	Organic acids	Organic acids
Lmbp000668	3	C6H5NO2	Isonicotinic acid	Organic acids	Organic acids
Lmgn000160	6	C4H8N2O3	3-Ureidopropionic Acid	Organic acids	Organic acids
Lmgn000224	3	C5H6O5	2-Methyl-3-oxosuccinic acid	Organic acids	Organic acids
Lmmn000806	11	C5H8O4	Dimethylmalonic acid*	Organic acids	Organic acids
Lmqp000873	5	C4H4O3	Succinic anhydride	Organic acids	Organic acids
Lmtn004049	11	C15H20O4	Abscisic acid	Organic acids	Organic acids
ML10172161	3	C3H4O4	Hydroxypyruvic acid*	Organic acids	Organic acids
mws0192	3	C4H6O4	Succinic acid*	Organic acids	Organic acids
mws0208	2	C6H10O4	Adipic Acid*	Organic acids	Organic acids
mws0237	3	C9H16O4	Azelaic acid	Organic acids	Organic acids
mws0242	2	C8H14O4	Suberic Acid	Organic acids	Organic acids
mws0275	7	C4H6O5	L-Malic acid*	Organic acids	Organic acids
mws0344	6	C5H10O6	D-Xylonic acid	Organic acids	Organic acids
mws0376	7	C4H4O4	Fumaric acid	Organic acids	Organic acids
mws0425	12	C5H6O4	Citraconic acid	Organic acids	Organic acids
mws0470	3	C4H6O4	Methylmalonic acid*	Organic acids	Organic acids
mws0473	11	C5H8O4	2-Methylsuccinic acid*	Organic acids	Organic acids
mws0567	9	C5H11N3O2	4-Guanidinobutyric acid	Organic acids	Organic acids
mws0639	9	C7H6O4	2,3-Dihydroxybenzoic Acid*	Organic acids	Organic acids
mws0924	2	C6H10O4	2-Methylglutaric acid*	Organic acids	Organic acids
mws1189	8	C6H10O7	D-Galacturonic acid*	Organic acids	Organic acids
mws4052	7	C4H7NO2	1-Aminocyclopropane-1-carboxylic acid	Organic acids	Organic acids
pmb2657	2	C10H18N4O6	Argininosuccinic acid	Organic acids	Organic acids
pmb3101	6	C7H12O5	2-Isopropylmalic Acid	Organic acids	Organic acids
pme0243	4	C5H8O4	Glutaric acid	Organic acids	Organic acids
pme0274	3	C6H13NO2	6-Aminocaproic acid	Organic acids	Organic acids
pme0295	4	C6H11NO3	4-Acetamidobutyric acid	Organic acids	Organic acids
pme1654	10	C12H18O3	Jasmonic acid	Organic acids	Organic acids
pme1975	3	C3H4O4	Malonic acid	Organic acids	Organic acids
pme2074	1	C18H29NO4	(-)-Jasmonoyl-L-Isoleucine	Organic acids	Organic acids
pme2380	3	C5H6O5	α-Ketoglutaric acid	Organic acids	Organic acids
pme2550	7	C6H6O6	Cis-Aconitic acid	Organic acids	Organic acids
pme3009	10	C6H6O6	Trans-Citridic acid	Organic acids	Organic acids
pme3011	10	C4H9NO2	γ-Aminobutyric acid	Organic acids	Organic acids
pme3096	3	C3H5NO4	Aminomalonic acid	Organic acids	Organic acids
pme3154	1	C6H12O4	Mevalonic acid	Organic acids	Organic acids
pme3186	9	C3H7O6P	DL-Glyceraldehyde-3-phosphate	Organic acids	Organic acids
pme3207	8	C6H6O4	Muconic acid	Organic acids	Organic acids
Wmzn000227	6	C6H10O4	2,2-Dimethylsuccinic acid	Organic acids	Organic acids
Zmgn000216	2	C2H7O4P	2-Hydroxyethylphosphonic acid	Organic acids	Organic acids
Zmgn000217	3	C5H6O4	Methylenesuccinic acid	Organic acids	Organic acids
Zmgn001448	1	C7H12O5	2-Propylmalic Acid*	Organic acids	Organic acids
Zmpn000638	2	C4H9N3O2	3-Guanidinopropionic acid	Organic acids	Organic acids
Zmtn001464	1	C10H7NO4	4,8-Dihydroxyquinoline-2-carboxylic acid	Organic acids	Organic acids
Cmyp007180	7	C11H16O2	Dihydroactinidiolide	Others	Others
Hmcn000773	3	C21H32O14	6'-O-Glucosylaucubin	Others	Others
Lmbp000728	11	C8H8O	(S)-2-Phenyloxirane	Others	Others
Lmmn003088	7	C14H20O9	2,6-Dimethoxyhydroquinone-1-O-glucoside	Others	Others
Lmtn002233	2	C15H20O8	Androsin	Others	Others
ML10197929	3	C4H9N3O2	Creatine	Others	Others
mws1038	4	C11H22N2O4S	Pantetheine	Others	Others
pmb0764	9	C6H9NOS	4-Methyl-5-thiazoleethanol	Others	Others
pmn001423	5	C19H30O8	Roseoside	Others	Others
Smhn002274	7	C19H32O7	Blumenol C glucoside	Others	Others
Zmtn001661	7	C14H20O8	Vanilloloside	Others	Others
Hmyp007396	7	C37H68NO9P	PC(oxo-11:0/18:2)	Lipids	PC
mws0120	12	C8H20NO6P	Choline Alfoscerate	Lipids	PC
GQ512004	11	C25H33N3O5	N1-Dihydrocaffeoyl-N10-coumaroyl spermidine	Alkaloids	Phenolamine
Lmlp003161	5	C14H20N2O3	N-Feruloylputrescine	Alkaloids	Phenolamine
Lmmp002013	11	C14H22N2O3	Dihydroferuloylputrescine	Alkaloids	Phenolamine
Lmmp002080	7	C11H16N2O	N-(4-Aminobutyl)benzamide	Alkaloids	Phenolamine
mws0017	6	C7H19N3	Spermidine	Alkaloids	Phenolamine
mws0018	11	C10H26N4	Spermine	Alkaloids	Phenolamine
pma0170	6	C27H35N3O6	N',N''-Diferuloylspermidine	Alkaloids	Phenolamine
pma0634	1	C28H38N4O4	N1,N5-Bis(p-coumaroyl)spermine	Alkaloids	Phenolamine
pmb0490	11	C13H18N2O2	p-Coumaroylputrescine	Alkaloids	Phenolamine
pmb0492	10	C34H37N3O6	N',N'',N'''-p-Coumaroyl-cinnamoyl-caffeoyl spermidine	Alkaloids	Phenolamine
pmb0494	6	C15H22N2O4	Sinapoylputrescine	Alkaloids	Phenolamine
pmb0501	1	C5H14N4	Agmatine	Alkaloids	Phenolamine
pmb0508	3	C14H20N4O2	p-Coumaroylagmatine	Alkaloids	Phenolamine
pmb0774	6	C10H12N2O	N-Hydroxytryptamine*	Alkaloids	Phenolamine
pme2292	6	C4H12N2	Putrescine	Alkaloids	Phenolamine
pme2693	1	C6H14N2O	N-Acetylputrescine	Alkaloids	Phenolamine
pmn001727	4	C24H29NO9	N-(4-O-(Glucosyl)-E-feruloyl)-tyramine	Alkaloids	Phenolamine
pmp000727	9	C15H17N3O3	Feruloylhistamine	Alkaloids	Phenolamine
pmp001176	11	C17H19NO4	Dihydrocaffeoyltyramine	Alkaloids	Phenolamine
Cmjn004337	5	C18H26O10	Benzyl-(2''-O-xylosyl)glucoside	Phenolic acids	Phenolic acids
Cmzp002057	11	C14H18O8	6-O-Acetylarbutin	Phenolic acids	Phenolic acids
HJN003	5	C17H22O10	1-O-Sinapoyl-D-glucose	Phenolic acids	Phenolic acids
Hmbn002692	8	C22H30O14	6'-O-Feruloyl-D-sucrose	Phenolic acids	Phenolic acids
Hmbp001276	5	C8H8O4	Gallacetophenone	Phenolic acids	Phenolic acids
Hmbp006861	5	C23H24O9	1,2-O-Diferuloylglycerol*	Phenolic acids	Phenolic acids
Hmgn001653	4	C7H6O3	Protocatechualdehyde*	Phenolic acids	Phenolic acids
Hmmn002544	9	C16H20O9	Ferulic acid-4-O-glucoside	Phenolic acids	Phenolic acids
Hmtn001120	9	C14H20O8	5-(2-Hydroxyethyl)-2-O-glucosylphenol	Phenolic acids	Phenolic acids
[truncated: 189 more rows]
